# Supplementary material for: Serum levels of ferritin do not affect the prognosis of patients with hepatocellular carcinoma undergoing radiofrequency ablation
Source: PLoS One. 2018 Jul 25;13(7):e0200943. doi: 10.1371/journal.pone.0200943 (PMC6059486; doi:10.1371/journal.pone.0200943)
Supplement: S1 File — (XLSX) [file pone.0200943.s001.xlsx]

## Sheet: 全体
Age	Male	time	status	timetorec	censor	HBsAg	HCVAb	Alc	Size	Number	単発a	多血性病変数	Hight	BW	BMI	ChildPugh	F	A	ALB	TB	AST	ALT	PLT	HB	PT	PTINR	Cr	Fer	FerG	AFP	DCP	L3	Global_score
72.5175	0	5.51507	1	1.75342	1	0	1	1	29	3	b	3	146.3	37.9	17.7072	0	NA	NA	3.8	0.6	42	28	7.8	9	100	0.88	0.6	5	a	99	17	26.9
76.0684	1	5.08219	1	2.81096	1	0	0	3	20	1	a	1	170	71	24.5675	1	4	1	4	0.9	29	17	24	11	100	0.98	0.7	5	a	55	65	0	0
64.4271	0	5.97534	0	0.191781	1	0	1	1	18	2	b	2	149	54	24.3232	0	NA	NA	3.7	1.1	51	32	4.9	8.5	100	0.97	0.6	6	a	3652	131	52
69.4073	0	2.19452	1	0.761644	1	0	1	1	21	5	b	2	147	65.8	30.4503	1	NA	NA	3.5	0.8	42	50	9.2	8.9	96	1.01	0.91	6	a	2131	99	26
71.2033	0	5.03562	1	1.34521	1	1	0	1	22	1	a	1	134.8	39.3	21.6278	1	NA	NA	3.3	1.2	47	39	20.8	11.8	100	0.94	1	6	a	50	38	3.4
63.6304	1	1.12055	1	0.50137	1	0	0	3	16	2	b	2	163	56.2	21.1525	0	1		4.6	0.6	18	9	12.6	11.7	72	1.24	0.7	7	a	5.1	33	0
73.9274	1	6.04932	0	6.04932	0	0	1	2	15	1	a	1	159	66.3	26.2252	0	3	1	3.9	0.8	32	32	16.1	12.3	100	0.97	0.6	7	a	6.5	36	4.9	0
76.8652	0	2.00548	1	0.975342	1	0	1	1	28	1	a	1	143.8	73	35.3025	0	4	1	3.6	0.6	43	20	14.9	9.1	92	1.05	0.9	7	a	1.9	24	0
53.7687	1	5.96712	0	0.320548	1	1	0	2	10	3	b	3	177.7	56.1	17.7659	1	NA	NA	3.5	0.4	31	27	11	11.2	100	0.92	0.85	8	a	19.1	14	15.2
63.7563	1	9.03836	0	5.1589	1	0	1	1	25	1	a	1	160.8	60.4	23.3596	0	3	1	4	0.5	48	53	15.3	14.4	76	1.16	0.8	9	a	1.3	126	0
67.833	0	5.19452	0	1.43288	1	0	1	1	12	3	b	2	140.5	56.5	28.6217	0	2	2	3.6	0.4	40	29	22.2	10.6	100	0.91	1.07	9	a	7.8	49	9.9
75.2772	1	7.03562	0	0.950685	1	0	1	1	39	1	a	1	153.1	54.4	23.2086	0	2	1	3.7	0.4	51	48	24.5	9	100	0.98	0.8	9	a	3	24	0
82.8966	0	8.34795	0	2.51233	1	1	0	1	17	2	b	2	146.5	45.6	21.2466	0	2	1	4.2	0.6	27	18	16.7	12.8	92	1.04	0.9	9	a	1.5	321	0
38.2806	1	5.4411	1	3.39726	0	1	1	1	33	1	a	1	167.5	57.2	20.3876	0	NA	NA	3.7	1.4	37	35	17.9	9.8	100	0.98	0.7	10	a	36	28	0.5
55.7755	0	7.61096	0	0.8	1	1	0	1	22	1	a	1	150.1	63.2	28.0515	0	4	2	3.8	0.7	45	27	22.4	9.7	100	0.94	0.5	10	a	3	70	0
64.8378	0	6.38082	1	0.542466	1	0	0	1	30	2	b	2	148.3	40.9	18.5969	1	NA	NA	3.4	0.9	42	29	5.8	10	100	0.99	0.8	10	a	76.3	19	75
72.898	1	4.7589	1	0.956164	1	0	1	1	22	2	b	22	153	50.2	21.4447	0	2	1	4	0.7	45	12	17.7	12.3	99	1	0.8	10	a	3.5	290	0.5
45.0294	0	6.35342	0	6.35342	0	1	0	1	16	1	a	1	166	70	25.4028	1	4	1	3.4	1.2	27	16	18.2	9.5	100	0.98	0.5	11	a	1	19	0	0
62.8802	0	6.47123	1	0.824658	1	0	1	1	19	1	a	1	142.6	45.8	22.523	1	4	1	3.6	1.5	39	26	8.7	9.6	68	1.24	0.6	11	a	457.5	15	58.8	0
68.8925	1	9.09041	0	9.09041	0	0	1	1	30	1	a	1	156.4	59.2	24.2018	0	2	1	4.2	0.5	43	69	19	13.2	93	1.04	0.7	11	a	118	13	0.5
69.7687	0	3.64658	1	0.986301	1	0	1	1	21	1	a	1	148.5	54	24.4873	2	4	1	3.4	0.6	60	38	13	10.2	66	1.26	0.8	11	a	540	41	0.6
80.1478	0	4.86575	0	1.27671	1	0	1	1	33	3	b	3	154.8	49.9	20.8237	0	4	2	3.8	0.4	67	68	14.6	9.7	100	0.88	0.5	11	a	796	25	58.9
85.2649	1	0.416438	0	0.416438	0	1	0	3	22	1	a	1	170.9	51.1	17.4959	1	2	1	3.1	0.3	31	16	22.3	9.1	72	1.19	0.8	11	a	6	13	0
62.7461	1	8.53973	0	4.82192	1	0	1	1	18	1	a	1	173.4	75.4	25.0769	2	4	1	3.1	1	51	30	17.4	9.2	69	1.23	0.8	12	a	9.7	50	0	0
75.4825	1	3.15342	1	0.956164	1	0	1	1	17	1	a	1	160	61.7	24.1016	0	4	1	3.7	1	55	31	10.1	13	77	1.19	0.9	12	a	5	77	0	0
77.2704	1	6.48219	0	5.35068	1	0	1	1	32	1	a	1	152.5	51.5	22.1446	0	2	1	3.8	0.7	34	41	15.2	12.5	100	0.9	0.9	12	a	3	145	0
77.7276	0	5.48493	1	0.816438	1	0	1	1	19	1	a	0	142.3	44.8	22.1242	1	4	2	3.4	0.7	66	36	9.7	10.4	94	1.08	0.7	12	a	8.2	13	0	0
81.8015	1	2.38356	1	2.38356	0	0	1	3	30	3	b	0	153.8	55.5	23.4628	0	3	1	3.7	0.5	41	39	19.4	11.1	86	1.08	0.8	12	a	7	16	0
55.9754	1	7.8137	0	0.964384	1	0	1	1	24	3	b	2	173.1	78.5	26.1984	1	4	1	3.8	1	21	15	5.1	11.1	62	1.41	0.7	13	a	13	16	0
63.0226	1	8.34795	0	0.813699	1	0	1	1	23	1	a	1	166.6	59.3	21.3651	2	4	1	2.8	0.5	38	25	12.9	9.1	66	1.26	1	13	a	7.1	17	0
69.1225	1	7.93973	0	1.8137	1	0	1	3	20	4	b	4	170	69	23.8754	0	4	1	3.9	0.4	49	57	15.8	11.3	80	1.23	1.1	13	a	131.3	NA	0
74.3546	1	7.48767	0	3.04384	1	0	1	2	43	4	b	4	176.1	79.2	25.5392	0	2	2	4	0.5	28	15	11.3	13.8	100	0.89	1.1	13	a	6	111	0
76.7556	0	3.41644	1	0.391781	1	0	1	1	16	1	a	1	140	47	23.9796	5	4	2	2.7	1.7	86	53	15.3	9.2	52	1.52	6	13	a	1.8	13	0	0
76.8843	0	0.320548	1	0.320548	0	0	1	1	27	2	b	2	145	37	17.5981	0	4	2	3.8	1	64	44	6.7	12.3	79	1.14	0.6	13	a	62.7	17	35.3
78.2505	0	3.36712	0	0.441096	1	0	1	1	18	1	a	1	154	71	29.9376	3	4	2	3	0.5	36	24	9.8	11.3	100	0.94	0.6	13	a	79	12	40.4	0
53.1718	1	9.28219	0	0.326027	1	0	1	1	24	1	a	1	162	57	21.7193	2	4	NA	3.4	1.4	122	112	4.7	10.8	58.7	1.36	0.7	14	a	21.6	10	0.5
67.7481	1	1.63288	1	0.342466	1	0	0	3	30	3	b	3	177	79	25.2163	2	NA	NA	3.9	0.9	24	19	7.8	11.9	100	0.98	1	14	a	30	372	35.4
73.9001	1	6.32877	0	2.15068	1	0	0	1	17	1	a	1	166	72	26.1286	2	4	1	3.4	0.6	16	13	12.5	10.6	45	1.54	0.8	14	a	3	NA	0	0
60.5695	1	6.88493	1	0.391781	1	0	1	1	18	2	b	0	169	78.4	27.45	2	4	2	3.4	1.8	162	151	4.6	13	59	1.36	0.7	15	a	32	21	0.5
68.95	1	5.73151	1	1.10411	1	0	1	1	31	3	b	3	160	68.4	26.7188	1	4	2	3.2	0.5	70	31	9.9	11.8	81	1.12	1	15	a	10	20	0
70.694	0	1.70685	1	1.70685	0	0	1	1	13	1	a	1	152	58	25.1039	1	NA	NA	3.4	1	42	32	6.5	11.1	90	1.05	0.4	15	a	89	23	0.5
71.6112	1	7.88767	0	7.88767	0	0	0	3	14	1	a	1	165	63.1	23.1772	0	4	1	4.4	1	27	19	14	14.1	100	1	0.8	15	a	3.1	10	0	0
73.0924	0	7.03014	1	5.67397	0	0	1	1	17	2	b	2	142.8	62.8	30.7966	4	4	2	2.7	1.5	50	29	5.1	8.6	59	1.36	0.5	15	a	31	10	0.5
74.0616	1	5.72055	0	2.24658	1	0	1	1	15	2	b	1	170	76	26.2976	0	NA	NA	3.8	0.7	46	53	6.9	12.4	100	0.7	0.89	15	a	7.1	24.3	13.2
75.1786	1	0.463014	1	0.463014	0	0	1	1	21	1	a	1	169	55.9	19.5721	2	NA	NA	3.6	1.2	26	16	5.6	9.9	87	1.07	1.43	15	a	4.6	313	14.8
76.2984	0	9.3863	0	5.6	1	0	1	1	14	1	a	0	154	63.9	26.9438	2	4		3.4	1	38	30	6.1	11.8	59	1.42	0.5	16	a	15	10	0
77.0075	0	2.96712	0	1.68219	1	0	1	1	22	1	a	1	141.6	47.7	23.7899	5	NA	NA	3.5	3.6	64	27	4.2	9.3	84	1.09	0.7	16	a	6.5	12	9.1
78.3107	0	3.22192	1	3.22192	0	0	0	1	22	1	a	1	137	45.4	24.1888	1	4	1	3.4	0.4	45	34	6.6	10.2	94	1.03	0.74	16	a	3.7	65	0.5
39.8604	0	1.63288	1	0.326027	1	0	1	1	16	1	a	1	167.1	57.4	20.557	3	3	2	3.3	1.1	29	37	2.4	8.7	72	1.22	0.7	17	a	135.8	19	4.7
75.6112	0	3.8411	1	0.712329	1	0	1	1	28	1	a	1	146.2	51	23.8603	0	4	1	4	0.5	36	26	7.7	12.6	100	0.94	0.7	17	a	17.9	44	0.5
77.7166	1	6.16438	1	1.43836	1	0	1	3	19	1	a	1	152	49.4	21.3816	0	3	2	3.8	0.7	74	46	13.8	14.2	74	1.24	0.9	17	a	92.9	125	0.5	0
48.4408	1	6.56438	0	1.34795	1	0	1	1	14	1	a	1	165.7	61.2	22.2898	0	4	1	3.7	0.7	33	27	4.7	12.5	91	1.05	0.7	18	a	40.9	27	0	0
60.6078	1	5.91233	0	0.369863	1	0	1	1	28	1	a	1	163.1	63	23.6828	0	2	1	4.1	0.5	50	35	12.8	11.8	100	0.93	0.7	18	a	14	144	0.5
64.4846	1	4.25205	1	0.835616	1	0	1	2	20	1	a	1	170.5	53.5	18.4037	1	3	2	3.4	0.9	77	36	9.9	11.1	86	1.08	0.8	18	a	45.3	10	0.5	0
73.2977	1	7.92603	1	2.09589	1	0	0	3	35	1	a	1	166	57	20.6852	0	0	0	4.3	0.5	18	19	34.8	10.8	86	1.17	1.2	18	a	6	93	0
71.5373	0	0.663014	0	0.652055	0	0	1	1	25	5	b	4	160	62	24.2188	0	NA	NA	3.6	1	58	39	9.1	11.2	100	0.94	0.6	19	a	65	71	0.5
73.1937	1	2.79178	0	2.05479	1	0	1	1	23	1	a	1	163	68.8	25.8948	1	NA	NA	2.9	0.7	42	26	10.3	10	100	0.94	1.4	19	a	4.4	13	15.9
73.8672	1	7.90959	0	3.14795	1	0	1	2	38	2	b	2	158.8	70.1	27.7982	0	NA	NA	4.2	0.7	64	78	14.1	13.9	82	1.19	0.6	19	a	4.3	35	0
79.5291	1	6.74795	0	1.53151	1	0	0	2	32	2	b	2	164	67.9	25.2454	0	0	1	3.6	0.4	21	25	22.5	14.5	100	0.85	1	19	a	9	29	0
80.5147	1	1.19452	1	0.29863	1	0	1	1	21	1	a	1	152.6	66.5	28.557	2	1	1	2.8	0.8	56	31	9.2	10.2	100	0.94	1.1	19	a	13	73	21
59.8658	0	5.9726	1	4.31233	1	0	1	1	20	2	b	2	156	60	24.6548	1	4	2	3.3	1.6	48	49	6.9	11.5	91	1.04	0.6	20	a	58	42	0.5
70.2861	1	5.03562	0	0.227397	1	0	1	2	21	2	b	2	153	53.8	22.9826	1	3	1	3.5	1.1	95	87	9.5	11.2	100	0.95	0.6	20	a	18	28	8.6
74.0205	0	3.73425	1	0.610959	1	0	1	1	19	2	b	2	157	52	21.0962	1	4	2	3.5	0.8	60	46	9.2	13.1	77	1.15	0.7	20	a	14	41	0.5
74.6311	0	4.09315	1	2.91781	0	0	0	1	29	1	a	1	154.6	62.7	26.233	2	4	NA	3.1	0.6	45	24	5	11.1	69	1.23	0.5	20	a	4	67	0
76.1259	0	7.13151	0	4.45479	1	0	1	1	28	1	a	1	154.4	47.5	19.925	0	4	2	3.6	0.8	87	54	4.5	11.9	100	0.87	0.5	20	a	52	13	0.5
81.0623	1	1.27123	1	0.627397	1	0	1	1	49	1	a	1	168.4	56	19.7471	0	4	1	3.7	1.6	38	24	9.1	11	71	1.2	1.2	20	a	15.1	14	2.7
70.5654	1	1.24658	1	1.24658	0	0	0	1	10	1	a	1	157.9	66.2	26.5518	2	3	1	2.9	2.5	26	16	4.6	11.6	83	1.09	0.9	21	a	4	33	0
44.1095	1	8.3589	0	2.15616	1	0	0	3	28	2	b	2	174	83	27.4145	0	4	1	4	0.5	44	31	17	13	86	1.14	0.5	22	a	7.8	20	0
82.7953	0	1.76712	0	0.687671	0	0	1	1	19	3	b	3	139	42.7	22.1003	2	NA	NA	2.7	0.7	58	47	8.9	10.1	94	1.02	0.5	22	a	61.8	58	5.1
85.9466	1	5.98904	1	2.35342	1	0	0	2	19	1	a	1	162	56.2	21.4144	0	0	0	4.1	0.5	15	9	20.9	13.3	100	0.87	0.7	24	a	2	14	0	0
55.7755	1	3.67397	1	0.605479	1	0	1	1	23	1	a	1	165.9	73.2	26.5961	1	3	2	3.3	0.3	33	28	19.7	11.4	77	1.16	0.83	25	a	164.7	46	29.3
33.3552	0	6.88493	0	2.4411	1	0	0	1	14	2	b	2	155	53.9	22.435	2	4	1	4.4	1	21	15	5.3	11.7	84	1.16	0.5	26	a	47	19	79.2
63.5483	0	6.94521	0	0.424658	1	0	0	3	20	1	a	1	150	48	21.3333	3	NA	NA	2.7	2.2	66	32	4.8	9.1	73	1.27	0.6	26	a	11	45	9.5
73.9083	0	2.58356	1	2.58356	0	0	1	1	29	1	a	1	153.3	52.3	22.2545	2	4	1	3.5	0.7	47	34	10.4	11.4	67	1.24	0.7	26	a	33	29	41.6
62.8939	1	6.12055	1	2.01096	1	0	1	1	32	1	a	1	165.2	91.8	33.6374	4	2	1	3	2	105	56	9.8	13.3	100	0.97	0.8	27	a	40	91	16.5
71.4497	0	3.96164	1	3.96164	0	0	0	1	30	2	b	2	147.9	58.6	26.7893	1	2	1	3.3	0.7	58	39	7.2	10.9	77	1.29	1	27	a	4	16	0
75.3703	0	1.88493	1	0.0191781	0	0	1	1	15	1	a	1	146	55.1	25.8491	3	4	NA	3.5	1.1	60	29	11.7	12.1	83	1.17	1.1	28	a	9	12	0
79.9288	0	5.68767	1	6.53699	0	0	1	1	28	1	a	1	151	45	19.736	0	2	2	3.7	0.6	63	56	12.3	12.6	100	0.9	0.6	28	a	21	22	2
68.8049	0	5.04932	1	5.04932	0	0	1	1	15	1	a	1	150	49	21.7778	2	4	1	2.7	0.9	46	38	4	10.3	80	1.11	0.7	29	a	18	18	0.5	0
76.8898	1	6.74795	0	1.0137	1	0	1	1	26	1	a	1	160	58	22.6562	0	3	1	3.8	1.3	65	43	6	10.9	96	1.02	0.7	29	a	3	33	0
82.4559	1	6.75616	0	1.16438	1	0	0	3	38	1	a	1	161.9	64.8	24.7219	0	2	1	4.1	0.5	23	22	21.5	11.5	100	0.97	0.9	29	a	2	30	0
56.9446	1	9.80548	0	4.12055	1	1	0	1	10	1	a	1	175	60.1	19.6245	0	4	1	4.3	0.7	15	16	6.2	13.6	72	1.25	0.9	30	a	1.5	16	0	0
57.1417	1	3.39452	1	0.608219	1	0	0	2	13	1	a	1	168.3	76.3	26.9374	0	4	1	3.6	0.7	35	26	8.5	11.9	76	1.22	0.8	30	a	31.1	84	51.1	0
58.3765	1	8.86849	0	0.479452	1	0	1	1	15	3	b	3	176.3	70.1	22.5535	1	4	NA	3.4	1.1	64	61	11.3	14.2	79	1.14	0.7	30	a	35.3	19	0
62.037	0	5.90685	0	1.18904	1	0	1	1	21	1	a	1	154	57	24.0344	0	4	2	4.2	0.6	21	18	14.1	12.3	100	0.96	0.5	30	a	29.7	12	28.3
67.1485	0	5.84932	0	1.58904	1	0	1	1	12	1	a	1	140.5	42.7	21.6309	0	4	1	4.1	0.8	29	14	7.7	13	93	1.04	0.5	30	a	27	16	17.8	0
72.4162	1	2.64932	1	0.70137	1	0	1	1	27	1	a	1	176.2	76.4	24.6083	4	NA	NA	2.9	2.1	49	54	4.9	13.4	88	1.13	0.8	30	a	25.7	22	2.1
72.6188	1	7.38356	0	5.80274	1	0	1	2	36	2	b	1	152.5	50.1	21.5426	0	1	1	4.1	0.6	40	62	18.9	11.8	100	0.96	1	30	a	2	18	0
77.8398	0	8.28219	1	0.79726	1	0	1	1	33	1	a	1	149	70.9	31.9355	1	4	2	2.9	1	54	47	6.4	13.3	76	1.16	0.6	30	a	383	17	0
73.1143	1	5.16164	1	1.62466	1	0	0	3	36	1	a	1	170.2	67.3	23.2325	0	3	2	3.7	1.7	52	27	6.9	15.1	82	1.11	0.7	31	a	14.7	164	9.4
76.2847	1	5.39178	1	0.545205	1	0	1	3	18	2	b	2	164	62	23.0518	1	4	NA	3.4	0.7	44	36	24.6	11.9	74	1.24	1	32	a	460.7	44	6
63.6632	0	7.57534	1	0.4	1	0	1	1	61	1	a	1	148	54.9	25.0639	4	3	2	2.7	2.2	39	21	4.6	9.6	67	1.24	0.54	33	a	75.2	13	5.5
72.0931	0	8.03562	0	2.44658	1	0	1	1	16	1	a	0	154.3	46.8	19.6569	2	3	2	3.5	0.8	84	70	10	11.6	70	1.31	0.7	33	a	47.2	31	0.5	0
81.2868	1	1.27945	0	1.27945	0	0	1	1	32	1	a	1	160.4	61.1	23.7483	3	4	NA	2.7	0.9	35	23	7.5	10.9	60	1.33	0.7	33	a	3	18	0.5
75.2827	0	8.55068	0	0.912329	1	0	1	1	26	1	a	1	147.9	51.1	23.3606	1	3	2	3.4	1	35	33	17.4	14	97	1.02	0.6	34	a	1246.9	16	63.9
77.5661	1	3.03562	1	0.0164384	0	0	1	3	13	1	a	1	157.7	47	18.8988	0	NA	NA	3.7	1	28	22	12.8	12.6	92	1.03	0.6	34	a	40	19	1
81.0513	1	5.03288	0	5.03288	0	0	1	1	33	1	a	11	160	48	18.75	0	1	1	4	0.6	36	37	25.2	14.4	100	0.91	0.7	34	a	2	17	0.5
58.6037	1	7.3589	1	1.10959	1	0	1	1	35	1	a	1	174.5	71.4	23.4481	5	4	NA	3.1	2.2	70	46	7	12.9	64	1.39	0.7	35	a	58.3	114	32.7
75.3511	1	7.69589	0	2.4411	1	0	1	1	29	1	a	1	152	56	24.2382	1	4	2	3.5	0.6	51	43	11.4	12.1	79.7	1.19	1	35	a	6	18	0
54.6639	1	3.56164	0	2.30137	1	0	1	1	14	1	a	1	165.6	63.2	23.046	2	4	1	2.8	2	48	51	7	13.2	82	1.1	0.7	36	a	35	18	0.5
62.3053	1	5.58904	0	3.21644	1	1	0	1	14	1	a	1	159.4	53.5	21.0561	0	3	1	3.8	0.4	18	12	21.1	12.8	100	0.96	0.77	36	a	1.8	51	0.5	0
64.8679	1	6.92329	0	3.10411	1	0	1	1	34	3	b	3	156.1	57.2	23.4742	0	1	1	3.9	0.6	30	25	10.3	13.1	100	0.99	0.7	36	a	7	27	0
66.4805	1	7.20822	1	1.49589	1	0	1	1	21	1	a	1	168	69	24.4473	0	4	2	3.9	0.6	74	46	14.1	13.7	75	1.16	1	36	a	17.7	20	0.5
72.2081	0	5.50411	0	5.50411	0	0	1	2	13	1	a	1	146	54	25.3331	1	NA	NA	3.5	0.7	50	25	16.2	11.4	91	1.04	0.7	36	a	6.6	22	7.3
74.486	0	4.28493	1	4.28493	0	0	1	1	18	1	a	1	149	59.5	26.8006	0	4	1	4	1.8	46	33	10	12.1	85	1.08	0.6	37	a	3.2	17	0.5
61.8563	1	5.91507	0	2.37808	1	0	0	2	27	1	a	1	155.3	60.3	25.002	1	2	1	3.5	1.2	44	31	8.5	12.9	75	1.18	0.74	38	a	38.7	28	10.2
66.5407	1	5.02192	1	0.39726	1	1	1	1	11	1	a	1	159	45.4	17.9582	0	3	1	3.9	0.5	53	60	17.9	11.8	100	0.95	0.6	38	a	21	66	0.5	0
70.1328	0	3.45753	1	0.873973	1	0	1	1	20	1	a	1	155	46	19.1467	0	4	2	4.2	0.9	49	58	15.4	13.8	100	0.96	0.8	38	a	17	22	0.5	0
68.9938	0	9.13151	0	1.01096	1	0	1	1	26	3	b	3	148	63.5	28.9901	1	4	1	3.5	0.6	60	45	12.9	12.6	83	1.11	0.6	39	a	2.2	199	0
74.4449	1	1.51507	0	0.79726	1	0	1	1	28	2	b	1	155.9	59.5	24.4808	0	3	2	4	0.6	34	37	22.6	14.6	74	1.18	0.7	39	a	3	49	0
74.9596	1	7.31507	0	3.21096	0	1	0	1	24	1	a	1	169	62.9	22.023	0	1	1	4	0.5	40	47	11.1	12.5	77	1.15	1.1	39	a	29	16	0.5
53.5825	0	7.56438	0	2.75068	1	0	1	3	9	1	a	1	151	51	22.3674	0	1	1	4.3	0.4	17	16	12.5	13.7	100	0.89	0.5	41	a	3	18	0
69.3333	0	8.4274	0	1.46027	1	1	0	1	19	1	a	1	152.5	57.1	24.5525	0	1	1	4.4	1	17	9	13.3	12	82	1.11	0.6	41	a	2.8	107	0	0
70.7242	1	1.78082	1	1.4	1	0	1	1	22	1	a	1	159.6	55.2	21.6707	3	4	1	3.2	1.4	44	34	8.2	14.9	62	1.31	0.6	41	a	25	41	0
83.039	1	4.65753	1	0.978082	1	0	0	3	42	1	a	1	175	61.9	20.2122	0	1	1	3.9	1.3	13	7	21.2	13.4	83	1.17	0.93	41	a	2	326	0
77.9357	1	0.794521	1	0.29589	1	0	1	1	12	6	b	3	160.6	52.5	20.3549	2	4	1	2.4	1.7	71	43	8	12.1	85	1.08	0.7	42	a	19	112	0
80.8433	1	2.85479	1	1.23014	1	0	1	1	34	3	b	1	163	42	15.8079	0	2	2	3.7	0.4	36	25	11	12	85	1.14	0.8	42	a	7	21	0
63.8111	1	7.26849	0	2.12603	0	0	0	1	12	1	a	1	162.5	63.1	23.8959	0	1	1	4.7	1.5	17	14	30.3	15	100	0.88	0.8	43	a	4	26	0
43.7837	0	7.45753	0	0.663014	1	1	0	1	17	4	b	4	158	47	18.8271	1	NA	NA	3.5	0.7	99	39	29.5	14	99	1.01	0.96	44	a	927	23	21.8
72.6626	1	2.52603	1	0.613699	1	0	1	1	28	1	a	1	161.9	52.8	20.1437	0	2	1	4.3	1.1	89	102	10.3	13.5	100	0.98	0.8	44	a	7	26	0
62.319	1	1.71781	1	0.830137	1	0	1	1	48	3	b	3	162.4	55	20.8541	2	NA	NA	3.5	1.4	59	53	7.3	13.9	100	0.94	0.9	45	a	41	25	15.3
68.4545	1	2.24932	1	1.73151	1	0	0	2	19	1	a	1	164.9	45.9	16.88	0	2	1	4.1	0.9	38	20	13.3	12.8	100	0.99	0.7	45	a	4	NA	0	0
72.9035	1	7.79452	1	0.679452	1	0	1	2	17	1	a	1	159.2	58.4	23.0423	0	3	2	4	0.7	94	111	8.7	14.8	83	1.11	0.9	45	a	66.3	423	0.5	0
67.5209	0	2.76438	1	1.32329	1	0	1	1	18	1	a	1	153	53	22.6409	0	4	2	4.5	1.8	111	109	8.3	12.4	100	0.94	0.6	46	a	14.7	12	0	0
82.6886	0	5.87671	1	5.11507	1	0	0	1	18	1	a	1	142.6	48.7	23.9491	0	3	1	3.8	0.7	49	29	12.1	10.5	100	0.92	0.8	46	a	13.1	62	5.5	0
57.2731	1	1.90959	0	0.367123	1	0	1	2	27	1	a	1	168	90	31.8878	2	2	2	3.2	0.9	58	59	5.1	12.6	99	1	1.2	47	a	16	15	1
80.3751	1	7.73699	0	1.39178	1	0	1	1	28	1	a	1	156	63	25.8876	0	4	2	4.1	0.6	113	126	16.4	13.8	72	1.19	0.9	47	a	11	14	0.5
84.8296	1	1.67123	0	1.45479	1	0	1	1	22	1	a	1	166.6	52.6	18.9512	0	3	1	3.9	0.8	20	12	7.3	11.7	99	1	1.2	47	a	1.9	17	0.5
55.1157	0	6.24932	0	6.24932	0	0	0	1	18	1	a	1	150.8	42.1	18.5131	0	1	1	4.4	0.5	19	14	16.9	13	100	0.9	0.5	48	a	146	22	52	1
61.9576	1	0.345205	0	0.0520548	0	0	1	3	16	1	a	1	169	49.4	17.2963	5	4	3	3	2.4	76	37	6.7	10	55	1.45	0.87	48	a	5.2	3101	11.3
78.1136	0	2.32329	0	0.290411	1	0	1	1	18	2	b	2	154	41	17.2879	1	3	2	3.2	1.2	67	55	8.2	13.7	96	1.01	0.56	48	a	120.6	25.9	4.9
62.5325	1	8.5589	0	8.5589	0	0	0	1	25	1	a	1	161.6	68	26.0391	0	2	1	4.3	0.4	20	28	22.9	15.2	97	1.02	0.6	49	a	4	21	0
70.2259	0	9.59726	0	0.786301	1	0	1	1	24	1	a	1	145	40	19.025	0	2	1	3.9	0.6	102	103	18.5	12.3	85	1.15	0.8	50	a	4	20	0
71.2005	0	7.31233	0	7.31233	0	0	1	1	25	2	b	2	156.8	49.5	20.1332	0	3	1	4	0.7	77	83	13.8	12.3	100	0.98	0.6	50	a	5	19	0
71.6523	1	5.90685	0	0.463014	1	0	1	1	14	1	a	1	167.7	59.8	21.2635	1	4	1	2.8	0.8	80	64	9.8	10.9	90	1.05	1.03	50	a	67.8	11	9.1	0
76.9446	1	6.20274	0	1.94521	1	0	0	1	36	1	a	0	170.1	70.4	24.3312	0	2	1	4.1	0.9	59	55	13.9	13.9	100	0.95	0.7	51	a	18	21	0
62.6064	1	6.12603	1	0.290411	1	0	1	1	18	1	a	1	179	68	21.2228	1	3	1	3.5	0.7	97	67	18.8	14.7	79	1.14	0.7	52	a	5	19	0	0
63.7098	0	9.65205	0	6.8274	1	0	0	1	17	1	a	1	143.4	48.5	23.5854	0	4	1	3.8	1.1	38	11	9.8	12.1	82.3	1.27	0.6	52	a	37	21	0.5	0
38.6037	0	5.14521	0	5.14521	0	1	0	1	11	2	b	1	160.5	39.7	15.4113	0	1	1	4.2	0.8	16	10	15.9	11.7	82	1.11	0.62	53	a	64.9	15	0.7
47.7344	0	5.16438	0	5.16438	0	1	0	1	15	1	a	1	167.7	57.1	20.3035	0	1	1	4.2	0.6	20	14	11.6	13.5	100	0.97	0.46	53	a	4.1	19	0.5	0
72.5804	0	8.50411	0	3.4	1	0	1	1	18	3	b	0	155	58.3	24.2664	0	4	1	3.7	0.7	53	49	7.8	13.5	79	1.14	0.5	53	a	13.9	12	0.5
74.4613	1	6.74795	0	1.24658	1	0	1	2	32	1	a	1	162	45	17.1468	0	4	1	3.8	0.7	41	32	11.6	13.3	100	0.85	0.68	53	a	3	17	0
75.3292	1	0.756164	1	0.756164	0	0	1	1	20	1	a	1	156.3	50.7	20.7534	3	4	1	3.4	0.8	79	47	11.6	12.2	72	1.24	0.8	53	a	16.2	30	0.5	0
34.4832	1	7.47671	0	5.10137	1	1	0	1	17	3	b	3	174.3	69.3	22.8107	0	NA	NA	4.3	0.9	25	31	11.3	15.4	100	0.96	0.8	54	a	28.6	316	0.5
56.2765	1	2.51781	1	1.87945	1	0	0	2	38	4	b	4	165.9	95.9	34.8438	1	4	1	4	1.7	43	25	10.4	15.8	67	1.31	0.9	55	a	4	43	0
72.8515	1	5.43288	1	0.652055	1	0	1	1	33	1	a	1	165	62	22.7732	0	2	2	4.3	1	23	28	13.1	14.3	100	0.9	0.96	55	a	2	27	0.5
77.963	0	6.54795	0	4.24932	1	1	0	1	21	1	a	1	162	48	18.2899	0	2	1	4.5	0.8	39	23	10.1	12.4	100	0.96	1	55	a	1.3	15	0
87.9589	1	4.73699	1	1.40274	1	0	1	1	32	1	a	1	163.7	55.5	20.7107	0	4	NA	4.2	0.8	42	20	6.2	12	100	0.91	1.24	55	a	6.8	6	38
60.2272	1	7.59452	0	7.59452	0	0	1	1	12	1	a	1	165.5	66.9	24.4247	0	4	2	4.2	0.6	25	37	13.3	13.4	100	0.98	0.9	56	b	5	19	0	0
67.4661	0	0.761644	1	0.463014	1	0	1	1	24	1	a	1	154	45	18.9745	3	4	NA	2.9	0.8	47	35	8.6	10.7	87	1.06	0.7	56	b	95	394	0.5
75.7974	1	6.38082	1	1.63014	1	0	1	3	13	2	b	2	161	74	28.5483	0	4	2	4	0.5	22	21	16.8	13.8	84	1.1	1	56	b	9	22	0
61.9932	0	6.08767	0	0.8	1	1	0	1	12	1	a	1	156.1	45.8	18.7958	0	3	1	4.4	0.7	20	14	8.5	12.1	92	1.03	0.6	57	b	449.8	23	62.8	1
63.4908	1	0.060274	0	0.060274	0	0	1	1	23	4	b	4	165	64	23.5078	0	4	1	3.7	0.7	39	44	5.1	12.7	85.3	1.16	0.7	57	b	337	439	5.5
69.5661	0	8.27123	1	0.90137	1	0	1	1	18	1	a	1	153	36	15.3787	1	4	1	3.3	0.6	95	93	9.9	11.9	86	1.08	0.6	58	b	11	10	0	0
65.3607	1	8.74521	0	3.68493	1	0	1	1	14	3	b	2	162.1	59.4	22.6058	1	3	1	3.6	0.6	19	10	19.4	11.2	48.6	1.55	0.7	59	b	4.4	59	0
73.0021	0	6.69863	1	2.76986	1	0	1	2	10	1	a	1	145.6	46.2	21.7931	2	4	2	3.1	1.1	75	52	7.6	11.1	62	1.37	0.6	59	b	36	11	0.5	0
75.6961	1	4.14521	1	0.852055	1	0	1	1	41	1	a	1	169.5	65.7	22.8679	0	4	1	4	0.6	74	73	11.4	12.8	91	1.06	0.6	59	b	24	17	0.5
80.627	1	9.17534	0	9.17534	0	0	1	1	16	1	a	1	172	62	20.9573	0	3	1	3.8	1.1	47	67	16.5	13	75	1.17	0.8	59	b	3.6	14	0	0
86.2286	0	6.43836	1	0.375342	1	0	1	1	24	1	a	1	147	43	19.8991	0	2	1	4.1	0.7	37	22	8.2	12.1	100	0.94	0.6	59	b	72.6	12	28.4
62.4339	0	6.11507	0	3.96986	1	0	1	1	31	1	a	1	153.7	50.2	21.2499	0	4	1	3.9	0.6	135	107	5.4	11.5	89	1.05	0.5	61	b	16.2	18.2	2.4
69.8426	0	5.91507	0	5.81918	0	0	0	1	13	1	a	1	134	45.5	25.3397	0	4	2	3.6	1	31	17	7	12	84	1.1	0.5	62	b	4.1	69	0	0
76.0164	1	7.10137	0	7.10137	0	0	1	1	31	1	a	1	154	48	20.2395	0	0	1	4.3	1.4	22	19	20.2	14.1	100	0.98	0.8	62	b	8	260	0.5
58.0589	1	7.21096	0	4.12329	1	1	0	1	23	1	a	1	176.3	49.4	15.8936	0	4	1	3.7	1.1	32	28	10.6	13.1	100	0.99	0.8	63	b	3	23	0
63.4908	1	3.52603	1	2.99726	1	0	1	1	22	2	b	2	169.5	55.5	19.3176	1	3	2	3.5	0.5	44	39	11.8	13.6	100	0.98	1.2	63	b	10.3	34	5.5
63.8905	1	5.95068	1	2.19452	1	0	1	1	21	2	b	2	170	68	23.5294	1	4	NA	3.7	1.5	64	70	6.5	14.6	65	1.31	0.6	63	b	12	39	0
72.6379	0	7.63014	1	2.81918	1	0	1	1	16	1	a	1	153	60	25.6312	0	3	2	3.9	1.3	56	39	10.2	13.2	88	1.15	0.5	64	b	10	18	0	0
72.6762	1	7.36438	0	2.85479	1	0	1	1	24	1	a	1	160.8	70.3	27.1884	0	4	1	4.4	0.6	16	20	22.6	12.9	100	0.88	0.9	64	b	5	15	0
72.7447	0	6.35342	0	6.35342	0	0	0	1	15	1	a	1	149.8	48.9	21.7914	0	0	0	4	0.6	19	15	25	12.7	100	0.96	0.7	64	b	2	13	0	1
75.5866	1	7.02192	0	1.10685	1	0	1	1	48	1	a	1	179.8	63.5	19.6424	0	1	2	4.1	0.5	38	39	12.4	13.4	81	1.18	0.9	65	b	5	26	0
68.1588	0	6.31781	0	6.31781	0	0	1	1	19	1	a	1	142	43	21.3251	0	2	1	4.5	0.9	29	25	16.6	13.8	100	0.86	0.7	67	b	728	253	2.2	1
76.9802	0	7.48767	0	2.72329	1	0	1	1	23	1	a	1	149.1	46.9	21.0968	0	1	2	3.8	0.7	32	37	13.3	12.1	100	0.94	0.7	68	b	52	19	0
77.6427	0	7.63288	1	0.756164	1	0	1	1	18	1	a	1	143	44	21.5169	1	3	1	3.5	0.3	53	39	17.2	10.9	77	1.19	0.5	68	b	3.6	29	0	1
63.447	1	9.78904	0	9.78904	0	0	1	1	14	3	b	3	165	65	23.8751	0	1	2	4.2	0.5	35	65	13.6	15.9	100	1.04	0.7	69	b	3.9	12	0
57.41	1	3.76438	1	1.96438	1	0	1	1	26	2	b	1	167	65	23.3067	1	3	1	3.5	0.7	28	23	12.4	12	100	0.94	1.1	70	b	6.2	78	0
81.6728	0	9.98904	0	3.12055	1	0	1	1	49	1	a	1	149.3	51.6	23.1489	0	2	1	4	0.4	43	39	22.1	14.1	100	1.04	0.6	70	b	5.3	6706	0
80.8871	0	0.734247	1	0.367123	0	0	1	1	24	2	b	2	145.3	57.6	27.2829	4	4	NA	3	2	61	30	3.2	10.5	59	1.38	0.8	71	b	749	10	31.5
84.7201	1	3.66301	1	1.09041	1	0	1	1	24	2	b	2	166	46	16.6933	0	NA	NA	4.1	0.8	53	52	9.6	11.8	90	1.1	0.7	71	b	8	15	0
78.0999	0	5.50137	1	0.594521	1	0	0	3	21	2	b	2	144	78	37.6157	2	4	NA	3.3	1.5	40	19	7.2	12.3	83	1.08	0.6	72	b	112	168	0
65.1034	0	8.68493	0	3.66301	1	1	0	1	18	1	a	1	152	44.5	19.2607	0	4	NA	4.2	1.1	42	32	9.3	12.7	81	1.17	0.5	74	b	708	12	47.2
69.1116	0	0.906849	1	0.339726	1	0	0	1	40	3	b	3	149.1	49.4	22.2214	3	4	1	3	1.2	38	15	6.9	11.1	54	1.43	0.6	74	b	15	151	0.5
78.5352	0	0.578082	1	0.454795	1	0	1	1	24	2	b	2	145.8	50.1	23.568	1	4	1	3.4	1.2	56	11	7.6	11.9	74	1.24	0.7	74	b	1280	942	36.7
76.0356	1	8.78082	0	2.6274	1	0	1	1	29	1	a	1	162	50.7	19.3187	0	1	1	4	0.6	27	13	19.1	14.1	100	0.99	0.9	75	b	750.2	25	31.4
77.191	1	5.83836	0	3.14521	1	1	0	1	20	1	a	1	162	63.2	24.0817	1	0	1	3.3	0.5	22	14	17.1	13.3	100	0.93	1.2	75	b	3.2	23	0.5	2
79.5483	1	5.25479	1	2.44384	1	0	1	1	25	1	a	1	161	45.5	17.5533	2	4	1	3.5	0.7	30	27	7.6	12	61	1.32	0.7	75	b	6	75	0
56.0246	1	0.284932	0	0.671233	0	0	1	3	22	1	a	1	173	62	20.7157	0	4	1	3.7	0.9	209	86	12.4	11.7	100	0.9	0.6	76	b	19	46	1
73.0951	0	1.38356	1	0.890411	1	0	1	1	26	1	a	1	150	62	27.5556	2	4	2	3.4	2.4	41	30	6.1	15.4	100	0.94	0.5	76	b	51.7	180	4.7
76.5175	0	5.30959	0	5.30959	0	0	1	1	25	1	a	1	149	43	19.3685	0	NA	NA	4.6	0.7	70	28	6.6	12.8	100	0.94	0.82	76	b	180.7	27	2.6
39.6057	1	3.11781	1	1.20274	1	0	1	3	39	1	a	1	162.9	68.9	25.9643	1	NA	NA	2.8	1.1	52	25	26.9	11.1	74.7	1.26	1.3	77	b	103	10	42.1
71.6359	1	2.5863	1	2.5863	0	0	0	2	18	1	a	1	159	80	31.6443	0	3	1	3.7	1.4	20	13	11.6	15.5	80	1.1	1.1	77	b	40	NA	1	0
77.0979	1	4.35342	0	1.41096	1	0	1	1	17	1	a	1	165	51.9	19.0634	0	2	2	3.7	1	157	147	13.3	14.3	100	0.92	0.8	77	b	9	21	0	0
83.7426	1	2.44658	1	2.09863	1	0	1	1	29	2	b	2	163	72	27.0993	1	4	1	3.5	0.6	63	46	18.8	12.1	82.6	1.11	1.1	77	b	8.1	17	0
58.4011	0	9.10685	0	5.70685	1	0	1	1	20	1	a	1	154.4	52.5	22.0224	0	4	1	3.9	0.4	53	49	7.9	9.6	93	1.05	0.5	78	b	6	20	0	0
73.6701	1	2.07123	1	2.07123	0	0	0	2	31	2	b	1	167.9	74	26.2501	0	3	1	3.9	0.4	23	16	27.8	12.6	100	0.95	0.65	78	b	5.2	254	10.7
82.9377	1	2.94247	1	0.827397	1	0	1	2	32	3	b	1	165.7	65.7	23.9288	0	3	1	3.8	0.6	43	39	20.2	13.8	95	1.03	0.8	78	b	5.8	396	0
55.3484	1	5.80822	1	0.756164	1	1	0	1	23	2	b	2	166	68.8	24.9673	0	2	2	3.8	0.9	51	46	9.9	14	77	1.15	0.8	79	b	9	19	0
74.7324	1	5.12329	0	2.31781	1	0	1	1	20	3	b	3	171	63	21.5451	0	2	1	4.1	0.9	49	55	16.3	14.8	100	0.83	0.8	79	b	15.1	32	6
68.7392	1	5.03014	0	1.48493	1	0	1	1	28	1	a	1	174	61	20.148	1	4	2	4.1	0.9	31	31	12.3	13	90	1.04	0.76	80	b	9.7	NA	4.3
66.6475	1	6.46027	0	0.0575342	1	0	1	1	18	2	b	2	163	67	25.2174	0	4	2	3.7	0.8	34	28	6	13.2	100	0.96	0.8	81	b	8	22	0
70.5626	1	7.63836	1	0.317808	1	0	0	3	22	1	a	1	166	64	23.2254	0	4	1	4.3	0.7	31	35	6.1	13.8	79	1.14	0.7	81	b	2.2	25	0
66.8309	1	9.90137	0	0.715068	1	1	0	1	22	3	b	3	161	61.7	23.8031	2	4	1	3.1	1	35	26	10.3	13.2	67	1.29	0.7	82	b	49	29	0.5
86.2888	1	6.43288	1	5.90411	0	0	0	2	35	1	a	1	177	53.2	16.9811	0	2	1	3.9	0.8	33	18	9.3	12.4	100	1.05	1.2	82	b	71	34	77.8
65.4538	0	9.21096	0	0.216438	1	0	1	1	21	2	b	2	157.7	53.8	21.6331	0	2	1	3.6	0.4	68	54	18	12.3	76	1.16	0.6	83	b	660	104	34
72.0027	0	7.51507	0	1.62466	1	0	1	1	16	1	a	1	142.4	42.9	21.1562	1	4	1	4.3	0.7	27	17	12.1	13.3	100	0.88	0.4	83	b	20.6	27	0.5	0
73.295	1	5.45479	1	4.06849	1	0	1	3	26	1	a	1	166	65.6	23.8061	0	4	1	3.7	1.1	40	26	8.2	14.5	93	1.03	0.8	83	b	19	83	0.5
76.4162	1	2.99178	1	0.441096	1	0	1	1	24	2	b	2	155	43	17.898	1	3	1	3.3	0.6	89	67	11.7	11.8	76	1.16	0.8	83	b	90	66	7
77.8042	0	6.43562	0	6.43562	0	0	1	1	16	1	a	1	140.5	51.5	26.0888	1	4	2	3.3	0.4	54	44	14.8	11.8	100	0.81	0.5	83	b	7.1	34	0	0
72.9911	1	0.441096	1	0.441096	0	0	1	3	30	2	b	2	169	67	23.4586	2	4	2	3.4	0.7	130	53	11.1	12.4	100	0.96	0.9	84	b	29	84	0
78.0479	0	2.29041	1	1.89863	0	0	1	1	20	1	a	1	153.5	38.4	16.2973	2	3	1	2.9	1.3	125	75	7.3	11.2	97	1.02	1.6	84	b	41.8	11	1.1	0
70.0589	1	7.63288	1	1.75616	1	0	0	3	28	3	b	2	170	70	24.2215	0	3	2	4.2	1.3	28	28	10.7	13.9	80	1.14	0.8	85	b	4.9	21	0
74.3409	1	1.11781	1	0.808219	1	0	1	1	17	2	b	2	160	58	22.6562	1	NA	NA	4.1	1.1	65	61	14.3	11.9	100	0.93	0.7	85	b	14	230	0.5
78.0671	0	2.91507	0	0.849315	1	0	1	1	21	1	a	1	148	54.5	24.8813	0	4	2	3.9	0.8	52	68	8.3	12.9	79	1.3	0.5	85	b	163.7	12	0.5
60.7064	1	8.05479	0	8.05479	0	1	0	1	12	2	b	2	167.7	69.9	24.8548	0	3	1	4	1	45	45	6.5	13.7	72	1.29	0.7	86	b	2.3	11	0
73.4565	1	9.30685	0	1.15616	1	0	1	1	16	1	a	1	157.1	55.5	22.4875	0	4	1	3.6	0.5	46	43	10.1	13.2	83	1.11	1	86	b	10	12	0	0
75.5975	1	4.29041	1	0.99726	1	0	1	1	19	1	a	1	165	63	23.1405	1	4	2	3.5	1.6	62	65	9.4	14.5	80	1.12	0.8	86	b	48.2	34	0.5	0
61.6619	0	8.78904	0	0.342466	1	1	0	1	22	5	b	2	147.8	48.5	22.202	4	3	2	2.8	0.8	59	51	7.7	11.3	68	1.24	0.6	87	b	191	26	0.5
64.011	1	3.68767	1	0.980822	1	0	0	2	17	3	b	1	179	82	25.5922	3	4	2	3.4	1.4	39	21	12.6	13.4	62	1.31	0.6	87	b	98	601	9.2
70.1684	0	2.98356	1	1.41096	1	0	1	1	24	1	a	1	149.8	49	21.836	0	4	3	3.7	1.5	83	64	8.3	12.2	72.3	1.25	0.5	87	b	10	18	0.5
72.9418	0	5.94247	0	2.08219	1	0	1	1	18	1	a	1	146.2	45.4	21.2403	1	4	2	3.2	0.7	153	137	16.3	12.7	100	0.98	0.76	87	b	14.9	12	6	0
61.9439	0	3.52055	1	0.843836	1	0	1	1	12	1	a	1	153.3	54.6	23.2332	1	4	2	3.6	1.7	121	109	5.6	14.2	57	1.45	0.6	88	b	463	69	3.7	0
74.4449	0	3.54247	1	0.342466	1	0	1	1	20	4	b	3	145.7	50.4	23.7417	1	3	2	3.7	0.6	66	56	6.6	13.1	69	1.23	0.6	88	b	60.5	395	0.5
74.7023	0	6.0274	0	3.99726	1	0	1	1	15	1	a	1	146.2	50.4	23.5796	1	NA	NA	3.1	0.5	44	34	6.2	12.1	100	0.95	0.6	88	b	19.8	13	6
57.2183	0	5.10959	0	0.728767	1	1	0	1	25	1	a	1	154	52	21.9261	0	4	2	4.1	0.8	21	15	13.9	11.5	75	1.19	0.6	90	b	6.8	24	4.7
73.5661	0	4.35616	0	1.88219	1	0	1	1	33	1	a	1	144.4	49.3	23.6435	3	4	2	2.5	1	56	33	11.8	12.2	73	1.2	0.5	90	b	293.4	108	25.4
86.3381	1	6.08219	1	4.47123	0	0	1	2	36	1	a	1	161.2	62.6	24.0904	0	2	NA	3.7	0.5	29	22	19.4	11.9	80.9	1.12	1	90	b	0.8	103	0
86.8364	1	0.736986	1	0.736986	0	0	1	3	30	1	a	1	162	44	16.7657	0	2	1	3.6	0.8	50	39	20.4	11.8	100	0.91	0.7	90	b	4.5	15	7.4
49.1554	1	9.37808	0	1.20548	1	1	0	1	17	2	b	2	171.4	67.3	22.9083	1	2	1	4.1	0.8	24	32	16.2	14.1	59	1.39	0.6	91	b	5.6	17	0
55.3977	1	4.49589	1	0.479452	1	0	1	1	20	2	b	2	163.4	64.7	24.2326	2	4	NA	3	1.4	86	109	6.9	13.1	81	1.12	0.7	91	b	33.3	13	4
60.1205	1	4.91233	1	0.39726	1	0	1	1	24	1	a	1	173.5	62.6	20.7958	0	4	1	3.6	0.8	51	45	5.8	13.8	99	0.99	0.8	91	b	167	53	0.3
65.7714	0	2.09315	1	0.89863	1	0	1	1	26	1	a	1	152.7	51.1	21.9151	0	4	2	3.9	1.1	51	58	4.6	11.9	74	1.18	0.5	91	b	111.9	164	43
65.8864	1	8.80274	0	8.80274	0	1	0	1	29	1	a	1	171.9	74	25.0426	0	2	1	4.3	0.8	18	13	9.7	14.3	100	0.99	1.3	91	b	1	12	0
65.9767	1	6.69315	0	6.69315	0	0	1	3	16	1	a	1	171	60	20.5191	0	3	2	4.3	0.5	25	28	8.1	10.3	98	1	0.9	91	b	8	35	0	0
66.0452	1	7.11507	0	7.11507	0	1	0	2	14	2	b	2	161.5	56	21.4705	0	3	1	4.3	0.7	27	27	14.7	14.5	100	0.94	0.7	91	b	2	91	0
47.4251	1	8.9726	0	8.9726	0	1	0	1	16	1	a	1	177.5	80.5	25.5505	0	0	0	4.5	0.9	24	27	14.6	16	86	1.08	0.9	92	b	1361.6	37	68.9	1
78.8966	1	0.40274	1	0.40274	0	0	0	3	19	1	a	0	161.6	55.6	21.2908	1	4	1	3.4	1.1	63	49	13.6	12.5	100	0.92	0.7	92	b	2.9	20	0	0
73.0951	0	5.87397	1	1.47123	1	0	1	1	23	1	a	1	143.8	53.6	25.9207	0	2	1	4	0.5	38	34	14.6	12	89	1.14	0.6	93	b	81.9	24	14.6
87.0637	0	2.43014	1	0.315068	1	0	1	1	40	6	b	4	148.8	50.5	22.8079	1	NA	NA	3.1	0.9	80	60	11.2	13.5	100	0.89	0.8	93	b	18.9	15	0.5
82.1574	0	7.98904	0	1.80274	1	0	1	1	26	1	a	1	148	48	21.9138	0	1	1	3.9	0.5	49	30	16	11.1	100	0.98	0.9	95	b	16	12	0.5
72.3587	1	3.55342	1	1.82192	1	0	0	3	28	1	a	1	164.5	82	30.3028	0	4	1	3.6	1	27	19	8.2	13.9	99	0.99	0.69	96	b	5.2	69	6.1
86.7132	1	2.65479	1	2.65479	0	0	0	1	30	1	a	1	162.6	62.3	23.5639	0	0	0	3.8	0.7	17	8	21.2	13.8	76	1.16	0.8	96	b	9.3	27	0
69.0842	0	4.4411	1	4.4411	0	0	1	1	16	1	a	1	160	63	24.6094	1	4	2	3.4	1	96	72	12.1	12.1	100	1.04	0.4	97	b	24	125	0.5	0
85.807	0	2.37808	1	1.87945	1	0	1	1	25	2	b	2	145.3	40.6	19.2307	1	2	1	4	0.6	26	14	9	11	100	0.87	0.8	97	b	180	19	0.5
71.0992	1	7.43014	0	0.945205	1	0	0	2	19	2	b	2	145	45	21.4031	0	4	2	3.9	0.7	59	42	15.7	13.8	100	0.94	0.5	98	b	6	21	0
78.2697	1	3.45753	1	1.52877	1	0	1	1	25	1	a	1	162.5	50.9	19.2757	1	3	1	3.3	0.6	23	10	15.5	12.9	82	1.11	0.8	98	b	236.4	55	0.5
45.9685	1	1.21918	1	1.03014	1	1	0	2	27	1	a	1	167	61	21.8724	0	4	2	4.1	0.4	47	58	15.8	15.1	79	1.14	0.7	100	b	76	150	0.5
74.7543	0	7.67945	0	0.635616	1	0	1	1	32	2	b	2	145.1	42.5	20.1862	0	4	1	4.1	0.7	43	27	11.2	12	100	0.97	0.8	100	b	886.2	23	38.8
76.1424	1	2.81918	1	1.45479	1	0	1	1	26	2	b	2	157.9	55.9	22.4206	0	2	2	3.6	0.5	67	64	18.4	14	80	1.2	0.8	100	b	13	22	0
73.295	0	7.34795	1	7.34795	0	0	1	1	24	3	b	1	155	53	22.0604	0	3	1	4	0.9	25	25	11	12.3	86	1.08	0.6	101	b	5	65	0
54.7023	1	1.05753	0	1.05753	0	0	1	3	17	1	a	1	171.3	57.7	19.6635	3	NA	NA	2.8	0.7	115	39	10.1	12.1	100	1.13	1.7	102	b	8	131	0
69.5633	1	7.55616	0	0.4	1	0	1	1	26	1	a	1	154.4	68.5	28.734	1	4	2	3.5	0.7	67	81	10.5	12.9	100	0.94	0.7	102	b	11.3	34	0.5
69.8864	0	5.79178	0	4.08493	1	0	1	1	16	1	a	1	160	60	23.4375	0	4	1	3.6	0.8	50	29	11.3	11.8	94	1.03	0.9	102	b	18.9	17	37.6	1
71.3429	0	4.74247	1	2.08767	1	0	1	1	20	1	a	1	148	51.1	23.3291	0	4	1	3.8	0.7	54	40	11.6	13.4	77	1.15	0.9	103	b	9	30	0	0
72.1287	1	5.88767	1	0.512329	1	0	1	1	26	4	b	3	165	54.6	20.0551	0	2	1	4	0.5	73	58	7.9	11.9	79	1.2	0.8	103	b	2.6	17	0
76.6078	1	3.18356	1	2.06849	1	0	1	3	40	1	a	1	156	44	18.0802	1	2	1	3.2	0.4	27	20	22.2	13.5	83	1.17	0.8	103	b	3690	288	82.4
76.6872	1	3.18356	1	2.67671	1	0	1	1	30	2	b	2	163.5	65.4	24.4648	1	4	2	2.8	1.9	47	28	7.9	11.7	100	0.99	0.7	103	b	26	19	0.5
51.5264	1	9.30685	0	9.30685	0	1	0	1	23	1	a	1	176.5	54.7	17.5589	0	3	1	4.7	0.5	15	9	10.5	14.1	89	1.07	1	104	b	0.8	37	0
70.1602	0	9.46027	0	7.06301	1	0	1	1	20	5	b	5	152	42.9	18.5682	0	4	1	3.7	0.8	84	66	8.3	13.4	71	1.25	0.6	104	b	680	77	76.9
70.7214	1	8.6137	0	0.843836	1	0	1	1	34	2	b	2	173	65	21.7181	0	3	1	4.2	0.7	73	104	20	12.1	95	1.03	0.6	105	b	5	14	0
63.9589	0	9.91507	0	2.8411	1	0	1	1	16	1	a	1	153	76.6	32.7225	0	2	1	3.7	0.7	50	65	7.9	14.3	81	1.17	0.5	107	b	12	33	0.5	0
56.6982	1	7.92877	0	6.19726	1	1	0	1	22	3	b	3	166	67	24.3141	0	2	2	4	0.5	41	44	12	14.1	100	0.96	0.8	108	b	2.4	45	0
78.5133	0	2.16712	1	0.405479	1	0	1	1	26	2	b	1	147	50	23.1385	0	4	1	4.2	0.6	42	54	9.5	13.3	92	1.1	0.6	108	b	5.1	12	0
79.3758	0	5.45753	1	0.934247	0	0	1	1	26	1	a	1	147	47.5	21.9816	0	NA	NA	3.7	1.1	74	75	8.9	12.8	100	0.94	0.6	109	b	22	18	0
65.7604	1	4.03836	1	0.50411	1	1	0	1	25	3	b	3	163.5	58.1	21.734	0	NA	NA	4.5	0.6	30	28	12.2	13.8	100	0.93	0.8	111	b	5	1583	0
70.9514	1	1.01096	0	1.01096	0	0	1	3	19	2	b	2	172.8	81.7	27.3612	1	4	2	3.2	1.5	73	52	4.3	11.4	73	1.24	0.8	111	b	48	111	0
73.1526	1	4.69315	1	1.24658	1	0	1	1	38	1	a	1	168	66.8	23.6678	2	4	1	3.3	1	68	54	10.7	13.2	96	1.01	0.82	112	b	171.3	108	6
78.8337	0	6.63836	0	1.07671	1	0	1	1	43	1	a	1	147.6	49	22.4918	0	2	1	4.2	0.4	46	27	41.7	12	100	0.87	1.1	113	b	154	21	31
58.6092	1	4.23836	1	2.62192	1	0	1	1	46	1	a	1	169	61.5	21.5329	1	NA	NA	3.3	0.7	37	32	11.8	9.8	83	1.09	0.74	115	b	19.1	30	3.5
73.5058	0	3.76164	1	1.25753	1	0	1	1	12	2	b	2	154.6	48.6	20.3337	0	4	1	3.8	1.3	65	45	9.2	11.1	100	0.95	1.1	115	b	256	45	0.7
76.5695	0	7.63288	0	0.769863	1	0	1	1	23	1	a	1	145	38.5	18.3115	0	2	1	3.7	0.6	93	72	9.5	12.9	100	0.99	0.8	116	b	7	42	0
59.7591	0	7.8	0	7.8	0	1	0	1	22	1	a	0	157.8	58.1	23.3325	0	2	2	4.5	0.7	23	22	15.4	15.8	89	1.14	0.6	117	b	6056.3	24	0.5
68.3943	1	3.75616	1	1.60274	0	0	1	3	21	1	a	1	164.6	68.4	25.2462	2	NA	NA	3.2	1.8	40	27	3.3	14.3	93	1.03	0.5	117	b	346	15.6	22
74.2724	0	3.1589	1	2.00274	1	0	1	1	23	1	a	1	153.1	41	17.4918	1	4	2	3.3	0.9	65	45	5.9	11.6	100	0.96	0.6	117	b	176	16	5
62.7461	1	9.72055	0	4.86849	1	1	0	1	25	1	a	1	162.8	61.5	23.2042	0	4	1	3.6	0.9	50	58	14.2	14.4	79	1.18	0.7	118	b	4	12	0
68.5147	0	1.83836	1	0.273973	1	0	1	1	30	1	a	1	150.9	56.9	24.9881	1	4	1	2.9	1.4	92	75	8.5	13	100	1	0.4	118	b	11	471	0
49.4401	1	5.46301	1	1.6411	1	1	0	1	21	1	a	1	167.1	87.9	31.4801	1	4	NA	4.1	1.1	41	35	3.3	14.4	73	1.19	0.6	119	b	5	200	0
44.8734	1	9.33973	0	0.556164	1	1	0	1	19	1	a	1	179.5	91	28.2431	0	3	1	4.4	1.1	30	33	15.3	15.2	92	1.1	0.8	120	b	53.1	22	1.6	2
62.7953	0	2.29041	1	0.339726	1	1	0	1	45	1	a	1	149.5	48.8	21.8342	2	4	2	3.3	1.4	54	35	11.9	13.7	70	1.19	0.5	120	b	18590	14	30.7
77.5058	0	6.12329	1	1.18082	1	0	1	1	23	1	a	1	143.2	37.6	18.3359	2	3	2	3.1	0.5	68	43	18.5	10.4	68	1.3	0.9	120	b	110	32	0.5
70.8337	1	4.09315	1	1.05479	1	1	0	1	24	2	b	2	167.2	61.8	22.1063	0	2	1	4.2	1.5	35	29	11	14	81	1.12	0.8	121	b	207	71	20.5
74.4969	0	8.19452	0	1.73151	1	0	1	1	25	1	a	1	155	46	19.1467	0	3	1	3.7	0.8	72	63	10.3	11.8	78	1.21	0.8	122	b	28	18	0.5
73.2567	0	6.34795	0	6.34795	0	0	1	1	24	1	a	1	141	49	24.6466	0	NA	NA	3.9	0.6	49	66	4.8	12.8	100	0.88	0.6	123	b	9	32	0
69.7139	0	2.67123	1	1.07671	1	0	1	1	26	1	a	1	146.8	59.4	27.5635	2	4	1	3.6	1.1	85	55	8.3	12.7	100	0.97	0.9	124	b	704	10	11.9
72.397	0	5.58082	0	5.58082	0	0	1	1	16	1	a	1	149.8	49.9	22.237	1	4	1	3.5	0.9	46	41	7.4	14.3	100	0.94	0.67	124	b	21.9	22	47.3	1
78.8966	0	3.86301	1	1.78082	1	0	1	1	26	1	a	1	143	43	21.0279	0	NA	NA	3.7	0.8	34	43	10.1	8.6	100	0.94	0.89	124	b	12.3	16	68.3
77.18	1	9.01096	1	0.660274	1	0	1	1	26	3	b	0	169	62	21.7079	1	3	1	3.4	0.6	43	44	11.7	12.9	92	1.11	0.8	126	b	7	36	0
60.8925	1	2.40548	1	0.663014	1	0	1	1	24	1	a	1	166	67	24.3141	0	3	1	4.2	0.7	31	50	14.1	15.1	100	0.9	0.94	127	b	1541.2	110	92.2
77.4073	0	7.55616	0	7.55616	0	0	1	1	16	1	a	1	143	51	24.9401	0	NA	NA	3.8	1.3	79	83	5.3	13.3	100	0.94	0.6	128	b	125.1	10	0.5
80.7556	0	3.36712	1	1.86027	1	0	1	1	20	1	a	1	154.2	59	24.8132	0	4	1	3.6	0.8	55	38	3.3	11.2	77	1.15	1	128	b	4	23	0.5	0
80.8241	0	3.48219	0	3.31781	1	0	1	1	35	2	b	2	144.9	46	21.9089	1	4	2	3.5	0.9	52	45	7	10.1	93	1.04	0.57	128	b	1122	16	3.1
72.7118	0	1.8411	1	1.45205	1	0	1	1	15	2	b	2	142	62	30.7479	2	NA	NA	3	1.9	54	41	6	14.3	100	0.99	0.4	129	b	3	27	0.5
52.3066	1	6.93151	0	2.19726	1	1	0	1	15	1	a	0	171.8	66.8	22.6324	0	3	1	4.4	1	41	42	12.9	14.9	100	1.05	0.9	130	b	7	17	0	1
57.1636	1	6.5726	0	0.756164	1	1	0	1	25	1	a	1	174	65.4	21.6013	0	4	1	4	0.7	38	42	16.7	15.7	83	1.17	0.8	131	c	3	105	0
61.2977	1	2.30685	1	1.46849	1	0	1	1	19	2	b	2	160.9	75.4	29.1246	2	4	1	3.4	0.9	34	23	8.5	13.5	93	1.04	0.9	131	c	38	13.6	8.3
61.911	1	6.92055	0	0.29589	1	1	0	1	12	3	b	3	170.7	53.2	18.2576	3	4	2	2.9	0.9	54	56	12.9	11.4	90	1.05	0.8	131	c	24	131	0
66.4203	1	7.43014	0	3.07671	1	0	1	1	18	1	a	1	146.4	42.4	19.7826	0	4	1	4.5	0.6	29	19	13.5	12.3	100	0.93	0.9	131	c	12	21	0	0
66.9678	1	2.83014	1	2.28219	1	0	1	1	18	1	a	0	166	67.5	24.4956	4	4	NA	3	1.5	57	32	5.9	11.3	71	1.2	1.3	131	c	62.3	31	0.5
69.5387	1	4.75068	1	0.479452	1	0	0	2	43	1	a	1	166.7	57.4	20.6557	0	4		4.6	0.8	41	31	14	15.1	91	1.04	0.63	131	c	10.7	127	4.7
69.7988	1	8.45753	0	1.42192	1	0	1	1	16	1	a	1	161.5	68.4	26.2247	0	3	1	3.7	0.7	49	55	11	13.8	84	1.1	0.7	131	c	108.4	14	0.5	0
51.0773	1	5.33151	0	1.41644	1	1	0	1	28	1	a	1	171.4	61.5	20.9341	0	3	1	4.1	0.9	41	32	15.2	13.3	94	1.03	0.8	132	c	20.3	135	38.5
68.0493	0	6.49863	0	1	1	0	1	1	25	4	b	4	141.2	59.2	29.6929	0	NA	NA	4.1	1	120	190	6.5	13.2	97	1	0.7	132	c	23.5	15	0.5
74.1273	1	9.38356	0	3.17534	1	0	1	1	16	6	b	3	167	67.8	24.3107	0	4	1	3.8	0.8	55	60	12	12.5	89	1.07	1.1	132	c	4.8	20	0
74.8118	1	5.23288	1	1.35342	1	0	0	1	29	1	a	1	160	60	23.4375	3	4	1	3.7	4	25	17	5.7	13.4	59	1.35	0.5	132	c	3	16	0
77.0376	1	7.18082	0	0.40274	1	0	1	1	24	1	a	1	166.8	65.3	23.4704	0	3	1	3.8	0.6	35	43	12.6	12.1	100	0.9	1	132	c	21	218	0.5
77.2402	1	4.38904	0	1.82466	1	0	0	1	38	1	a	1	152.8	66.5	28.4823	0	0	1	4.4	0.8	36	41	19.8	16	100	0.9	0.81	134	c	1.7	19	0.5
77.7687	0	5.35068	0	1.4137	1	0	1	1	18	1	a	1	154	62.9	26.5222	0	NA	NA	4.1	1.3	50	47	9.8	14.2	99	0.99	0.5	134	c	7.9	NA	7.3
70.642	1	3.66027	1	0.435616	1	0	1	1	29	1	a	1	159	60	23.7332	1	4	2	3.1	1.3	62	45	3.9	12.6	75	1.16	0.7	136	c	23.4	NA	0.5
72.8761	0	6.61644	0	0.706849	1	0	1	1	13	1	a	1	153	60	25.6312	0	2	1	4.5	0.8	48	64	17.9	13.9	100	0.8	0.6	136	c	18	18	1	0
75.5181	1	6.62192	0	0.726027	1	0	0	2	21	2	b	2	164.4	78.3	28.9706	3	NA	NA	2.6	1.1	41	34	7.4	12.2	79	1.13	0.7	136	c	9	20	0.5
77.8179	0	4.51781	1	0.863014	1	0	1	1	17	1	a	1	153	56	23.9224	1	4	1	3.4	0.7	93	102	9.9	11.9	100	0.91	0.5	136	c	292	27	67	0
80.6708	1	2.85753	1	0.594521	1	0	1	1	30	2	b	2	169.2	72.2	25.2195	3	4	2	2.8	1.1	83	51	10.6	13	83	1.11	0.8	136	c	27	357	3.6
80.9911	0	3.14247	0	0.0410959	0	0	1	1	24	1	a	1	143.3	58.6	28.5368	1	4	1	3.4	0.9	68	51	13.1	12.5	72	1.24	0.5	137	c	9.9	21	0
55.5127	1	9.47671	0	1.07671	1	1	0	2	22	1	a	1	164.1	56.8	21.0927	0	4	1	3.6	0.8	29	38	12.4	14.8	74	1.24	0.9	138	c	3.3	18	0.5
61.1061	1	8.89589	0	0.419178	1	1	0	2	17	2	b	2	168.4	65.2	22.9913	0	3	1	4	1	47	77	7.6	13.9	73	1.19	0.7	138	c	19	41	36.2
65.2375	0	8.73425	1	1.75616	1	0	1	1	17	1	a	0	153.7	57.2	24.213	2	3	1	3.3	1.3	59	47	5.7	12.6	69	1.26	0.5	138	c	26.6	25	0.5	1
66.36	1	2.13699	1	0.441096	1	1	0	1	16	1	a	1	153.7	56.7	24.0013	0	3	1	4.1	1	40	39	10.3	15.9	95	1.03	0.8	138	c	1099	13	5.1	2
80.7146	0	5.76986	1	5.3726	0	0	0	1	23	2	b	2	148	54	24.653	0	4	1	4.1	1.3	41	27	11.8	11.1	100	0.96	1.1	139	c	5	137	0
80.8569	0	2.36438	0	2.13425	1	0	1	1	25	1	a	1	144.5	60.9	29.1663	0	3	1	3.9	0.6	72	63	15.7	14.2	77	1.24	0.6	140	c	282	25	1.2
54.0534	1	8.96438	0	8.96438	0	1	0	1	37	1	a	1	179.9	75.4	23.2975	0	4	1	4.4	0.7	20	26	18.1	15.6	90	1.06	1	141	c	3	104	0
76.6872	1	5.07123	0	1.10959	1	0	1	3	14	1	a	1	165.6	67.2	24.5047	1	4	2	3.4	1.2	69	62	10.2	11.6	94	1.03	0.63	141	c	65	12	3.1	0
66.5325	1	7.10685	0	3.81918	0	1	0	1	23	1	a	1	163	59	22.2063	0	2	1	4.2	0.9	20	19	12.1	14.7	84	1.1	0.8	142	c	3	39	0
69.128	1	6.30959	0	4	1	1	0	1	12	1	a	1	170	65	22.4913	0	3	1	4.2	0.9	36	44	16	13.7	100	0.93	0.9	142	c	2.1	21	0	0
76.3888	0	6.4411	0	2.12329	1	0	1	1	19	3	b	1	158	71	28.441	0	4	1	4.2	1	50	47	7	13.2	99	0.99	0.7	142	c	7	33	0
78.7269	1	3.46301	0	2.38904	1	0	1	1	13	1	a	1	163	65	24.4646	1	1	2	3.3	0.9	72	63	14.2	11.6	99	0.99	0.9	142	c	17	25	0	0
61.2567	1	5.0411	1	2.33425	1	0	0	1	33	2	b	2	171.5	74.8	25.4316	1	3	2	4.2	1	52	55	10.1	13.4	65	1.33	0.7	143	c	72	40	12.3
63.8138	0	1.07671	1	1.07671	0	0	1	1	15	1	a	1	143	41.5	20.2944	4	4	NA	2.8	2.4	67	29	5.5	11.8	55	1.45	0.5	143	c	5.6	20	0
72.2491	0	5.09863	1	1.06575	1	0	1	1	33	1	a	1	154.6	50.7	21.2124	3	4	2	3	1.6	71	51	6.4	14.1	58	1.43	0.5	143	c	255	48	0.5
52.6872	1	5.71233	0	1.3726	1	0	0	3	19	3	b	3	160.2	62.6	24.3921	1	1	2	3.5	1.2	45	32	8.6	12.9	73	1.2	0.58	144	c	39.8	22	3.1
84.2519	0	6.05753	0	0.419178	1	0	1	1	18	1	a	1	145.8	40.9	19.2401	0	4	1	4.1	1.1	57	43	9.4	11.2	100	0.85	0.9	144	c	13.5	19	3.2	1
62.5708	1	5.56712	1	0.276712	1	1	0	1	32	5	b	5	167.1	63.7	22.8132	2	4	2	3	0.5	43	42	14.5	10.7	64	1.45	1.1	145	c	4681	106	51.5
74.4175	1	6.30959	0	0.323288	1	0	1	1	17	1	a	1	164	55	20.4491	0	2	1	4	0.4	63	66	16.2	14.1	100	0.82	0.9	146	c	2.6	19	0.5	0
77.2704	1	6.48767	0	0.753425	1	0	0	3	31	1	a	1	163	77	28.9811	0	NA	NA	3.8	0.7	18	17	21.4	13.4	81	1.1	1	146	c	5	NA	0
50.4038	1	7.13425	0	1.68767	1	0	1	1	52	3	b	3	169	72	25.2092	0	4	2	3.7	1.3	73	85	7.7	12.9	100	0.99	0.7	148	c	276	30	0.5
55.7125	0	0.326027	0	0.326027	0	0	1	1	28	1	a	1	146	51	23.9257	2	2	2	3.3	1	61	54	6.4	13.3	68	1.33	0.5	148	c	263.1	10	0.5
67.4579	0	8.6274	0	1.39178	1	0	1	1	15	1	a	1	158.6	64.4	25.6023	0	4	1	3.7	0.5	62	82	7.8	12.9	76	1.16	0.8	149	c	4	14	0	1
81.9028	1	9.73425	0	0.673973	1	0	1	1	21	2	b	2	160	41.2	16.0938	0	3	1	3.8	1.5	63	48	12.6	13.9	74	1.22	0.9	149	c	20	12	0.5
90.0041	0	2.12877	1	0.375342	1	0	1	1	19	4	b	2	139.8	44.9	22.9738	0	3	1	3.7	1	78	61	10.3	13.8	93	1.04	0.7	149	c	61	10	0.5
71.614	1	4.18904	1	4.18904	0	0	0	2	23	1	a	1	155	56.5	23.5172	0	2	1	4.2	0.5	38	63	7.3	13.6	91	1.06	0.8	151	c	1.3	91	0
74.4093	1	8.49589	0	8.49589	0	0	1	1	12	1	a	1	171.5	65.1	22.1336	3	3	NA	3.3	2.2	29	19	7.8	13.2	49	1.55	0.8	151	c	69	13	0.5
67.3922	1	5.76986	1	0.728767	1	0	1	1	11	2	b	1	164	58.7	21.8248	0	1	1	4.5	0.9	22	17	10.2	14.7	77	1.15	0.9	152	c	5	16	0.5
73.9986	1	6.32055	1	0.726027	1	0	1	3	34	1	a	1	160.1	57.5	22.4329	0	4	2	3.8	0.7	111	101	5.5	13.2	77	1.15	0.8	153	c	56	11	0.5
73.0185	1	9.13151	0	1.40274	1	0	1	1	33	1	a	1	161.9	54.6	20.8305	1	3	2	3.2	0.6	94	78	17.9	12.8	72	1.2	1	154	c	6.6	451	0
74.976	1	4.53973	0	3.13699	1	0	1	1	19	1	a	1	161.5	55.1	21.1255	0	4	2	4	1	97	59	8.6	13.5	97	1	0.51	154	c	12.7	60	25.6	1
70.9432	1	6.33699	0	1.98082	1	1	0	1	26	1	a	1	168	65	23.03	0	NA	NA	4.6	1	37	39	20.3	13.6	100	0.9	1	155	c	4	34	0
71.8905	1	5.44658	0	3.39178	1	0	1	1	30	1	a	1	171.5	79.1	26.8936	0	3	1	3.8	0.9	99	115	18.6	15.6	98	0.99	1	155	c	4.2	52	0.5
78.9405	0	5.36986	0	5.36986	0	1	0	3	30	1	a	1	147.5	50.4	23.1658	0	2	1	4.2	1	22	14	10.3	11.4	90	1.05	0.74	155	c	2	14	0.5
81.8015	0	6.12055	1	6.12055	0	1	0	1	34	1	a	1	154.4	49.8	20.8898	2	4	NA	3.1	0.9	61	40	9	13.3	80	1.18	0.7	155	c	1989	222	4.3
75.1978	1	8.97808	0	8.97808	0	0	1	1	28	2	b	2	156.2	56.2	23.0343	0	2	2	4.5	0.7	29	26	20.2	14.9	88	1.08	0.7	156	c	0.8	15	0
76.2053	1	3.30411	1	0.764384	1	0	1	3	29	3	b	3	159.2	52.1	20.5566	0	3	1	3.8	0.6	53	64	14.1	12.7	86	1.08	0.7	156	c	49.9	257	18.3
66.3874	1	7.22192	1	1.30411	1	0	1	1	34	3	b	3	167.1	58	20.7718	0	4	NA	4	0.4	87	81	10.1	14.3	84.4	1.1	0.7	160	c	2	21	0
67.091	1	4.57808	1	0.575342	1	0	1	1	18	1	a	1	158	52	20.83	3	4	NA	3.2	2.5	47	20	7.8	12.7	68	1.24	0.7	160	c	4	19	0
67.6523	1	6.65205	1	3.65205	1	0	1	1	20	1	a	1	161.6	61.9	23.7033	0	2	1	4.3	0.9	61	57	13.2	15.1	90	1.06	0.9	161	c	10.7	17	0.5	1
41.3525	0	7.83288	0	7.83288	0	0	1	1	13	1	a	1	162.4	49.9	18.9203	0	1	1	4.4	0.9	20	18	16.9	12	100	1	0.6	162	c	3	18	0	0
68.7639	0	8.93425	1	4.04658	1	0	1	1	11	1	a	1	161.3	52	19.9864	1	4	NA	3.6	1	51	70	3.4	13.6	63	1.34	0.5	162	c	464	10	0.5
82.3819	1	2.17534	1	0.449315	1	0	1	1	20	1	a	1	165	64.3	23.618	1	2	2	3.4	0.7	56	77	14.1	13	98	1.01	1.1	162	c	19.2	21	7	0
73.7577	1	4.79726	1	1.01096	1	0	1	1	23	2	b	1	161	68	26.2336	1	4	1	3.6	0.8	36	40	8.8	15.5	100	1	0.7	163	c	20	21	0
67.2416	1	4.00274	1	1.01096	1	0	1	1	30	1	a	1	175.6	51.3	16.6367	0	4	2	3.8	0.8	54	62	9.2	12.9	90	1.14	1	164	c	16	54	0.5
68.3833	1	3.45753	1	0.542466	1	0	1	3	31	6	b	3	163.6	67	25.0327	0	3	1	4.4	0.7	40	42	10.6	14.5	82	1.19	0.7	164	c	49.2	14	0
71.0965	0	4.07123	1	1.14795	1	0	1	1	16	5	b	5	141.6	63.5	31.6699	2	4		3.1	1.8	175	115	11.1	12.4	71	1.2	1	165	c	8	37	0
75.3292	1	7.8137	0	7.8137	0	1	0	1	26	1	a	1	157.2	55.1	22.297	0	2	1	4.4	0.6	16	15	14.6	14.3	82	1.15	0.7	166	c	6	51	0
83.2635	1	3.85479	1	2.33973	1	0	1	3	45	1	a	1	158.5	51.5	20.4998	1	NA	NA	3.4	0.3	13	11	42	12.9	100	0.96	1.1	166	c	7	133	0
74.4203	1	5.6274	0	1.93699	1	0	1	2	18	2	b	2	163.3	61.7	23.1373	1	4	2	3.1	1.3	59	69	5.8	11.9	83	1.11	0.8	167	c	21.2	26	8
68.2437	0	5.84932	0	5.84932	0	0	1	1	24	1	a	1	153	49.5	21.1457	0	4		4.2	0.7	51	55	7.5	13.2	85	1.09	0.5	169	c	44.4	94	24.1
68.2847	0	7.43014	0	2.73151	1	0	1	1	26	1	a	1	154	47	19.8178	1	NA	NA	3	0.6	38	26	12	12.1	100	0.94	0.8	169	c	4	16	0
53.4346	1	6.06575	0	3.66027	1	0	1	1	13	1	a	1	169	78	27.31	0	NA	NA	4.4	1.1	34	41	18.7	15.9	100	0.87	0.8	170	c	5.7	21	0.5
67.4853	1	7.18082	0	4.30411	1	1	0	1	45	1	a	1	170	63.1	21.8339	0	0	1	4.6	0.9	31	17	17	14.9	100	0.91	1.2	170	c	2	22	0
65.4045	1	1.96164	1	0.230137	1	0	1	1	53	2	b	1	171	65.7	22.4685	2	4	1	3.3	1.3	155	149	8.1	11.4	69	1.26	0.7	173	c	24	266	0.5
81.7604	1	0.161644	1	0.161644	0	0	1	1	36	1	a	1	156	40.3	16.5598	0	2	1	3.9	1.2	29	20	17.1	14.4	74	1.22	0.8	173	c	2.6	803	0
70.2806	1	3.01096	1	0.613699	1	0	0	3	18	3	b	2	164.4	79.8	29.5256	0	4	1	4.1	1	36	43	16.7	14.2	74	1.18	0.8	176	c	8	17	0
75.7098	0	3.90137	1	0.986301	1	0	0	1	23	1	a	1	147.9	61.2	27.9779	1	4	2	2.9	1.2	49	19	6.4	10.6	92	1.03	0.8	176	c	9.1	46	6.9
83.0719	1	1.0137	1	0.912329	1	0	1	2	33	1	a	1	149	50	22.5215	1	2	1	3.3	1	59	38	10	14.8	72	1.28	1	176	c	4	16	0
77.5441	0	5.44658	0	1.11233	1	0	0	1	24	1	a	1	143	51.5	25.1846	0	4	1	4.6	1.3	61	65	9.2	13.3	79	1.14	0.7	177	c	8.5	11	9.5
77.9795	0	6.70137	0	0.778082	1	0	1	1	27	1	a	1	152.8	55.1	23.5996	3	4	2	2.4	2.3	43	21	7.6	10.9	81	1.12	0.6	178	c	11.7	13	0.5
57.3361	1	0.257534	1	0.257534	0	0	1	1	24	1	a	1	160.9	67.3	25.9958	3	4	2	2.6	1.5	71	55	4.5	12.7	89	1.12	0.74	179	c	49	16	8
73.2238	1	5.83836	0	1.33425	1	0	1	1	46	2	b	1	161	56.6	21.8356	0	4	1	3.6	1.1	90	101	16	12.6	100	0.97	0.75	182	c	7.3	19	8.4
66.1711	1	7.8411	1	3.83288	1	0	0	2	29	1	a	1	165	66	24.2424	0	4	NA	3.8	1.2	42	28	13.5	16.4	74	1.19	1	183	c	7	145	0
58.1985	1	4.69041	1	1.23014	1	0	1	3	15	1	a	1	159	55	21.7555	1	4	2	3.5	0.8	83	83	13.6	14.3	77	1.23	0.6	184	c	76.5	19	0.5	1
64.9747	1	5.22192	1	2.11507	1	0	0	3	23	2	b	2	169.6	79.1	27.4995	1	3	1	3.4	1.5	25	19	8.9	13.9	76	1.21	0.6	185	c	6.7	121	0
79.5236	1	5.61918	0	2.18356	1	0	1	1	16	1	a	1	161.7	60.2	23.0238	1	NA	NA	2.9	0.8	46	33	8.9	13.2	86	1.08	0.72	185	c	9.5	16.7	0.5
74.7625	0	8.52329	0	3.30411	1	0	1	1	17	2	b	0	150.7	40.3	17.7451	1	4	1	3.5	0.6	42	40	5.2	11.9	95	1.03	0.8	186	c	101	10	0.5
65.5496	1	5.61918	0	0.950685	1	1	0	1	32	1	a	1	172	75	25.3515	0	2	2	3.8	1.4	34	34	6.4	14.2	78	1.15	0.78	187	c	13.4	18	3.2
67.885	1	6.23562	1	0.627397	1	0	1	1	12	2	b	2	165	57	20.9366	1	4	1	4.2	0.7	68	97	10.5	14.2	100	0.88	1	188	c	242	41	0.5
60.7803	1	5.80274	1	0.547945	1	1	0	3	21	4	b	2	162.8	58.3	21.9968	2	4	1	2.9	0.7	42	32	6.9	13.4	66	1.31	0.8	189	c	315.5	89	11.6
62.7707	0	9.36712	0	4.72877	1	0	1	3	25	1	a	1	151	48	21.0517	1	4	2	3.6	1.2	48	40	9	13.1	59	1.42	0.4	189	c	9.9	29	0
66.9843	1	1.69589	0	1.03562	1	0	1	1	26	4	b	4	166	69	25.0399	2	NA	NA	3.5	0.7	47	42	12.5	11.8	58	1.32	0.9	189	c	9.2	NA	5.3
70.9596	1	1.28219	0	1.16438	1	0	1	1	26	1	a	1	154	55	23.1911	2	NA	NA	2.9	1.3	74	55	5.2	11.4	100	0.97	0.9	189	c	48	83	0
78.6749	1	6.4137	0	6.4137	0	0	1	1	18	1	a	1	152.3	64.6	27.8505	0	2	1	5.1	0.9	23	22	25.2	14.9	100	0.92	1.3	189	c	5	107	0	2
69.0212	1	5.12055	0	4.3726	1	1	0	1	13	1	a	1	157	61.8	25.072	0	1	1	4.2	0.7	45	55	16.5	13.5	98	1	0.75	190	c	23	9	2.2	2
78.1958	1	4.58082	1	0.542466	1	0	0	3	29	3	b	3	162	64.4	24.5389	0	2	2	4.2	0.7	51	57	20.1	14.9	100	0.93	0.7	192	c	62	151	1
66.3847	0	7.14521	0	1.56712	1	0	1	1	20	3	b	2	151.4	52.2	22.7729	0	3	2	3.8	0.5	91	125	8.1	14.4	77	1.23	0.6	194	c	44	10	0.5
70.0917	0	9.21644	0	1.15342	1	0	1	1	31	1	a	1	150	53	23.5556	0	1	1	3.8	0.7	36	20	23.4	12.4	88	1.07	0.7	194	c	36	10	1.5
65.848	0	9.17534	0	2.08493	1	0	1	1	20	2	b	2	142.3	58.2	28.7417	1	4	1	3.6	1.1	45	36	8.6	14.1	70	1.22	0.6	195	c	244.9	10	0.5
73.9055	1	5.0274	1	0.972603	1	0	1	3	13	1	a	1	154	55.9	23.5706	1	NA	NA	3	1.3	85	49	8.9	13.6	93	1.04	0.6	197	c	24.6	90	3.5
74.4832	1	3.56712	1	1.40822	1	0	0	1	12	1	a	1	158	68	27.2392	2	4	2	3.6	3.1	72	72	10.9	15.9	88	1.07	0.8	197	c	11	16	0	0
55.9973	1	4.44932	1	0.912329	1	0	0	3	21	2	b	2	163.4	70.9	26.5547	0	3	1	4.4	1	53	35	15.9	15.9	76	1.16	0.5	198	c	12	26	9.1
74.141	0	7.29589	1	3.39452	1	0	1	1	12	1	a	1	146.1	45.6	21.3631	1	3	2	3.3	0.8	56	48	13.2	14.6	90	1.06	0.5	198	c	59	44	3.1	0
56.6215	1	7.10137	0	6.0411	1	1	0	1	34	5	b	5	168	64	22.6757	0	2	1	4.3	0.6	41	55	16	14	100	1	1	199	c	162.1	154	10.8
71.614	0	6.01096	1	1.48219	1	0	1	1	21	1	a	1	142.6	54.7	26.8998	0	4	1	3.9	0.7	70	88	9.2	15	100	0.83	0.6	200	c	281	16	26.3
59.269	0	2.15616	1	2.09041	1	0	1	1	14	2	b	1	150.4	43.7	19.319	1	3	1	3	1.7	75	64	53.4	10.8	84	1.09	0.41	202	c	16.4	18	14.4
64.4381	0	1.6274	1	0.290411	1	0	1	3	25	2	b	2	161.1	71.9	27.7037	0	4	2	4	0.8	74	59	13.4	13.4	90	1.06	0.6	204	c	22.7	44	1.5
74.3819	1	8.11233	0	0.684932	1	0	0	1	18	2	b	1	160.3	70.7	27.5139	0	3	NA	4.1	1.2	50	50	9.9	16.1	75	1.17	0.9	205	c	12.3	83	6.2
56.5038	0	6.09863	0	6.09863	0	0	0	1	14	1	a	1	150.6	46.3	20.4141	2	4	1	4.3	3.6	102	95	27.3	12.6	100	0.84	0.5	206	c	1.9	256	0.5
72.9254	0	4.53151	1	0.361644	1	0	0	1	31	3	b	3	156.3	61.8	25.2971	2	NA	NA	3.3	1.4	45	28	5.2	12.6	81	1.1	0.5	206	c	7	20	0
80.2793	0	6.18904	1	1.43836	1	0	1	1	20	3	b	1	157.9	65.9	26.4315	0	4	2	4.2	0.9	92	109	11.8	13.7	100	0.94	0.6	207	c	27	11	0
57.8973	1	8.09041	0	1.6	1	1	0	1	38	1	a	1	165	84	30.854	0	0	1	4.6	0.5	24	45	20.9	14.8	84	1.18	0.6	208	c	3	53	0
81.87	1	1.01096	1	1.01096	0	0	1	1	15	2	b	2	154	56	23.6128	5	4	1	2.5	0.6	49	32	3	7.9	85	1.09	1.08	209	c	6.9	27	5.1
63.5127	1	2.24384	1	2.24384	0	0	1	3	57	1	a	1	170.2	79.4	27.4095	3	NA	NA	3.4	2.8	237	234	7.1	12.3	83	1.08	1	211	c	205	706	10.8
74.4914	1	7.83014	0	3.37534	1	0	1	1	21	1	a	1	168	61	21.6128	0	3	1	3.9	0.6	71	117	13.1	13.8	76	1.41	0.7	214	c	7.6	19	0
55.9452	1	8.39452	1	1.3726	1	0	1	3	26	3	b	1	170	54	18.6851	2	4	1	3.5	0.7	38	29	13	11.9	70	1.22	1.1	219	c	54.5	17	36.1
62.5818	0	4.81096	0	4.86849	0	0	1	1	16	1	a	0	154.4	58.2	24.4134	0	2	2	4.4	0.6	57	76	14.2	13	74	1.24	0.5	220	c	5	15	0	1
68.0739	1	6.05753	0	6.05753	0	0	1	1	31	1	a	1	160	53	20.7031	0	4	1	3.7	1	92	102	10.3	13.8	100	0.87	0.6	221	c	13	97	0
61.0267	1	7.69041	0	0.663014	1	0	0	3	17	1	a	1	170.5	66.1	22.738	0	1	1	4.2	0.6	21	24	11.4	13.8	100	0.92	0.6	222	c	1.1	32	0	0
63.8987	1	8.38904	0	1.9726	1	1	0	2	35	1	a	1	158	65	26.0375	0	1	1	4.1	0.5	29	13	16.6	13.4	100	0.98	0.9	222	c	412.9	222	91.4
78.2231	0	5.09041	0	3.3863	1	0	1	1	13	1	a	0	140.9	41.5	20.9038	0	NA	NA	3.6	0.9	60	55	13.9	12.5	98	1	0.79	222	c	16.7	10	4.1
64.6543	0	8.28219	0	2.53151	1	0	1	1	21	1	a	1	148	50	22.8269	1	4	NA	3.5	0.9	59	51	5.4	11.6	72	1.19	0.6	223	c	85.4	19	0.5
73.6537	1	5.2411	0	0.961644	1	1	0	1	22	3	b	3	159.3	57.5	22.6588	1	3	1	3.5	0.5	14	12	23.2	14.8	76	1.16	0.6	224	c	9.5	42	18.1
66.6858	1	7.42192	0	7.42192	0	0	0	3	46	2	b	1	164	58.8	21.862	0	1	1	4	0.3	41	57	18.5	13.6	100	0.9	0.7	225	c	4	24	0
61.6044	1	8.63014	0	4.85205	1	1	0	1	21	2	b	1	163	68	25.5937	1	4	NA	3.5	0.8	58	62	8.8	16	71	1.2	0.7	226	c	16	15	0.5
63.7262	1	4	1	0.342466	1	0	1	3	13	3	b	3	162.6	67.2	25.4172	1	4	2	3.3	0.8	102	107	10.1	14.9	93	1.03	0.58	226	c	72	28	5.3
72.3532	1	5.13973	0	0.284932	1	0	1	1	35	1	a	1	162	59	22.4813	0	4	2	3.7	0.7	125	171	16.7	12.2	100	0.92	0.8	227	c	34	15	0
79.2033	1	5.89315	0	5.89315	0	0	1	2	17	1	a	1	164	50	18.5901	0	2	1	4	0.7	28	17	16.5	11.9	100	0.95	0.8	227	c	2	13	0.5	2
81.3525	0	5.94247	0	5.29041	1	0	1	1	14	1	a	1	154.1	60.7	25.5613	0	3	2	3.9	1.2	58	68	11.6	10.9	100	0.86	0.92	228	c	6.4	25	0.5	0
71.4086	0	2.93973	1	2.93973	0	0	1	1	40	1	a	1	148.7	60.7	27.4515	0	4	1	3.7	1.2	104	92	8.6	12.4	73	1.24	0.8	230	c	61.9	288	0
60.8378	0	8.40822	0	8.40822	0	0	1	1	23	1	a	1	150.8	43.3	19.0408	0	4	1	3.6	0.4	20	17	19.5	12.3	81	1.12	0.5	231	c	154	14	0.5
68.6407	0	5.26027	1	0.293151	1	0	1	1	19	2	b	1	146.2	41.2	19.2754	1	3	2	4.1	0.8	44	41	8.2	13.5	92	1.1	0.6	231	c	26.7	38	0
74.8282	0	8.4274	0	0.841096	1	0	1	1	19	1	a	1	149.4	69.3	31.0479	0	3	1	3.9	0.6	42	40	18.3	14	82	1.11	0.6	231	c	11.9	34	0.5	1
77.0595	0	5.14795	0	0.717808	1	0	1	1	17	1	a	1	147.4	42.6	19.6072	1	4	1	3.3	1.4	50	30	15	12.4	88	1.06	0.69	231	c	152.8	13	4.4	1
57.1143	1	2.39726	1	0.89863	1	1	0	1	42	2	b	2	173.5	72	23.9185	1	4	2	4.1	0.7	36	62	15.8	13.1	66.7	1.25	0.7	233	c	16	108	0.5
81.8453	1	3.59452	1	0.545205	1	0	0	1	28	3	b	3	157.5	55.5	22.3734	3	NA	NA	2.8	1.1	37	28	10	11.8	100	0.97	1.3	235	c	70	35	16
83.9069	0	5.07123	0	1.44658	1	0	1	1	20	1	a	1	141	51	25.6526	1	4	2	3.5	1.2	67	41	19.2	12.7	90	1.06	0.52	238	c	56.5	22	3.8	1
76.2793	1	5.99178	1	1.81644	1	0	1	1	22	1	a	0	165.5	62.9	22.9644	0	1	1	3.9	0.7	40	34	11.6	12.9	86	1.17	0.7	239	c	12.1	41	0.5
76.8871	1	2.06575	1	0.284932	1	0	1	1	17	2	b	1	172	74	25.0135	0	4	2	3.7	1.1	69	81	8.9	14.9	100	0.9	1.3	239	c	7.4	16	0
66.0507	0	2.71507	0	1.96712	0	0	1	3	18	2	b	2	150	44	19.5556	0	4	NA	4.2	0.6	25	16	13.7	13.9	100	0.9	0.6	240	c	2	99	0
53.9302	1	7.34521	0	0.438356	1	0	1	1	19	1	a	1	158	81	32.4467	1	4	1	3.2	1.5	47	33	9.2	14.8	96	1.02	0.8	241	c	6.8	17	0	2
61.8891	1	6.08493	0	6.08493	0	1	0	1	30	1	a	1	164	72	26.7698	0	3	NA	3.7	0.5	15	62	27.8	13.6	100	0.97	1	243	c	2	44	0
72.1533	1	2.79452	1	0.69863	1	0	1	1	19	1	a	1	161.7	48.5	18.5491	0	3	1	4	0.7	53	61	11.2	14	91	1.06	0.8	243	c	10.4	25	0.5	1
79.7509	1	3.3589	1	0.391781	1	0	0	3	26	2	b	2	162	48	18.2899	0	4	1	3.7	1	19	19	6.5	7	100	0.95	0.91	244	d	8	17	4.3
71.8576	0	6.67123	1	1.71507	1	0	1	1	19	1	a	1	162	61.2	23.3196	1	3	1	3.8	1.2	34	24	10	14.1	68	1.23	0.5	247	d	9	39	0	2
73.4182	0	5.33699	0	3.93973	1	0	1	1	21	1	a	1	162	70.5	26.8633	0	2	1	3.7	0.7	63	68	8.5	12.7	100	0.9	0.58	249	d	12.2	85	12.3
76.1369	1	8.18904	1	2.12877	1	0	1	3	26	1	a	1	159.6	55.2	21.6707	0	2	2	3.8	0.7	55	45	12.2	12.7	100	0.98	0.9	249	d	14.7	15	0.5
73.6263	1	7.82192	1	0.794521	1	0	1	3	23	4	b	0	157.2	59.4	24.0371	1	4	2	3.4	0.7	54	57	12.9	12.5	74	1.22	0.8	250	d	286	14	0.5
68.6215	0	6.19178	0	0.821918	1	0	1	1	21	1	a	1	151	45	19.736	0	3	2	3.8	0.6	65	85	11.7	12.2	100	0.91	0.8	251	d	12	21	0
58.59	1	6.30959	0	1.3726	1	0	1	1	18	3	b	3	162	67	25.5296	0	NA	NA	3.6	0.9	89	122	10.6	14.3	100	0.91	0.9	253	d	84.6	23.5	0.5
61.6181	1	6.41096	0	6.41096	0	0	1	2	24	1	a	1	160	60.3	23.5547	0	2	1	4.5	0.8	16	13	18.9	14	100	0.9	0.7	253	d	6	171	0
62.1574	1	4.70411	1	1.18356	1	0	1	1	30	1	a	1	164	57	21.1927	0	2	2	3.9	0.6	36	89	17.8	13.9	91	1.06	0.9	253	d	2.4	15	0
57.2594	1	8.51233	0	8.51233	0	1	0	1	37	1	a	1	187	85.4	24.4216	2	4	2	3.4	1.5	168	203	8.3	13.5	58.5	1.36	1	257	d	732.9	10	0.5
67.4196	1	6.85205	1	0.783562	1	0	0	1	25	1	a	1	165	87	31.9559	0	4	1	3.9	1.3	62	84	6.4	14.7	86	1.08	0.9	258	d	6	15	0
86.5407	1	7.82192	1	0.284932	1	0	1	1	40	2	b	1	168.1	74.6	26.4	1	2	1	3.2	0.4	31	19	19.6	12	87	1.14	0.8	259	d	16	1114	0
61.9439	0	5.3726	1	3.53973	1	0	1	1	22	2	b	2	150.1	43.6	19.352	1	4	1	4	1.7	23	18	6.9	13.3	100	0.95	0.7	263	d	34	25	6.3
67.7153	0	6.0411	0	4.65479	1	0	1	1	20	1	a	1	146	43	20.1726	1	NA	NA	3.1	0.8	47	58	4.2	13.7	99	0.99	0.5	267	d	29	13	0
70.2806	1	8.83562	0	2.48493	1	1	0	2	18	1	a	1	162.8	66.6	25.1284	1	4	1	3.6	0.9	55	55	6.8	13.6	59	1.42	1.2	268	d	71.6	16	0.5	1
72.2793	1	9.3589	0	4.56438	1	0	1	1	14	2	b	1	160	66	25.7812	0	4	NA	4.1	1	83	104	10.6	15.5	85	1.14	1	271	d	34.4	13	0.5
70.1684	1	5	0	1.10959	1	0	1	1	15	1	a	0	162.4	57.2	21.6882	3	4	2	2.6	1.3	104	88	6.6	10.2	61.7	1.31	1.5	274	d	527.4	169	6.4	0
78.9021	1	4.56164	1	1.46301	1	0	1	1	22	1	a	1	165.6	52.7	19.2172	1	4	2	3.4	1.3	133	163	7.8	12.9	88	1.06	0.8	275	d	150	NA	0.5
72.1342	0	9.52877	0	1.4274	0	0	1	1	17	1	a	1	153.3	52	22.1268	1	2	1	4	0.6	51	73	9	13.8	65	1.33	0.4	278	d	5	19	0	1
72.1999	1	3.40274	1	0.728767	1	0	1	3	14	5	b	5	171.3	60.2	20.5155	2	4	1	3.4	0.8	64	46	10.7	12.1	69	1.23	0.96	278	d	46.1	461	32.2
67.9097	1	5.75068	0	5.75068	0	0	1	1	31	1	a	1	168.5	62.5	22.013	1	3	2	4	0.8	48	67	13.9	13.9	100	0.97	0.7	286	d	4.8	17	0.5
68.9774	0	1.47397	0	0.465753	0	0	1	1	24	5	b	1	154	53	22.3478	0	3	2	3.8	0.9	48	45	6.9	14	84	1.1	0.5	286	d	47	11	0.5
77.514	0	1.66575	1	0.424658	1	0	1	1	30	2	b	2	142	45.9	22.7633	4	NA	NA	2.7	2.1	71	49	7.2	12.8	86	1.08	0.62	287	d	151.6	1081	12.5
65.4839	1	5.25205	1	0.610959	1	0	1	1	9	3	b	3	168	57	20.1956	2	3	2	3.4	1.6	53	26	8.7	7.4	76	1.22	0.9	288	d	13.2	17	0.5
72.063	1	9.13151	0	8.34521	1	0	1	3	14	2	b	2	160.6	66.8	25.8991	1	4	1	3.2	0.5	61	47	10.1	13.2	81	1.12	0.8	288	d	3.1	25	0
61.2895	1	6.06849	0	0.2	1	0	1	2	24	2	b	2	170	55	19.0311	1	1	2	3.4	0.9	33	34	12.9	14	95	1.01	0.7	290	d	7.2	22	0
77.6893	1	2.53425	1	0.134247	1	0	1	1	30	2	b	2	168	71.5	25.333	1	4	1	2.9	0.7	154	184	10.4	11.5	100	0.96	0.86	291	d	176.7	12	3.9
63.6879	1	1.13151	1	0.764384	1	0	1	2	43	3	b	2	170	85.8	29.6886	2	4	1	2.9	1.5	113	112	7.3	13	62	1.35	0.8	292	d	34.6	49	0.5
71.0418	1	9.83562	0	2.94795	1	0	0	1	20	2	b	2	166.9	65	23.3346	0	4	1	4.1	1.4	37	31	6.7	13.1	87	1.12	0.8	293	d	61.9	13	0.5
70.2122	1	7.05753	0	2.37808	1	0	0	2	20	1	a	1	168	70	24.8016	1	4	1	3.2	1.3	62	37	12.1	14.5	94	1.02	0.6	294	d	7	15	0	0
75.9589	0	4.43562	1	0.372603	1	0	1	1	27	2	b	2	149	43.2	19.4586	0	2	1	4	0.7	86	89	5.8	12.5	100	0.91	0.5	295	d	91	11	0
45.1061	1	5.1589	0	1.39452	1	1	0	1	25	2	b	2	164.5	80	29.5637	0	NA	NA	4.1	0.8	29	32	6.2	14.9	96	1.01	0.57	296	d	35.9	37	20.4
61.1088	1	7.30685	0	6.23288	1	1	0	1	27	1	a	1	162	62.4	23.7769	0	NA	NA	4.3	0.6	29	32	4.8	13.7	93	1.03	0.9	297	d	2	23	0
63.4497	0	6.34795	0	5.40548	0	0	1	1	22	2	b	1	152	70	30.2978	1	NA	NA	3.2	0.8	79	95	5.2	12.3	96	1.01	0.6	297	d	42	12	1
77.0157	0	6.07123	0	5.78904	0	0	1	1	15	1	a	1	148.3	40.2	18.2786	0	3	2	4.1	1.1	62	70	10.1	12	100	0.94	0.6	297	d	11	26	0	0
67.6578	1	6.47123	1	2.12329	1	0	1	2	13	1	a	1	167.7	67.5	24.0015	1	3	1	3.4	1.3	53	64	9.3	14.9	88	1.07	0.7	298	d	49	13	0.5	2
69.8453	1	6.00822	1	1.90959	1	0	1	1	22	2	b	2	158.3	60.2	24.0234	1	4	1	3.3	0.9	90	81	9.7	11.5	100	0.91	0.6	300	d	32	19	0.5
62.7159	1	5.84932	0	5.84932	0	0	1	1	35	1	a	1	166.5	63.1	22.7615	1	3	1	2.8	0.5	43	96	13.5	12	91	1.04	1.19	302	d	6	22	6.1
64.1588	1	8.32877	0	1.14521	1	0	0	3	20	2	b	2	164	82	30.4878	3	4	1	3.6	2.3	44	14	9.2	14.2	60	1.3	0.5	303	d	1.8	240	0
50.3217	1	6.96164	0	6.96164	0	0	1	1	18	1	a	1	165	64	23.5078	0	4	1	4.7	0.9	28	31	15.8	15.2	100	0.95	0.6	307	d	6	39	0	2
78.2669	0	2.32055	1	1.02192	0	0	1	1	14	1	a	1	139	48	24.8434	0	4	1	3.9	0.8	64	53	11.6	12.3	85	1.15	0.7	307	d	16.3	32	0.5	0
74.6064	0	6.06575	0	0.367123	1	0	1	1	21	2	b	2	156.7	52.9	21.5436	0	2	2	3.8	0.6	79	44	10.2	12	100	0.96	0.7	309	d	31.5	61	7.2
50.6913	1	9.3863	0	1.32329	1	1	0	1	20	1	a	1	171	67.5	23.084	0	4	2	4.2	0.8	57	92	13.2	14.1	79	1.18	0.9	313	d	61	22	1	2
58.3272	1	4.3863	1	0.723288	1	1	0	1	27	2	b	2	166	70	25.4028	0	3	2	4.1	0.8	35	46	11.1	15.9	83	1.11	0.8	316	d	23	208	24.8
71.8658	1	8.63836	0	1.88219	1	0	1	1	33	3	b	3	168.8	63.5	22.2858	1	2	1	3.5	0.8	40	35	7.6	12.6	86	1.08	0.9	316	d	7.7	21	0
46.2067	1	4.56986	1	0.468493	1	1	0	2	14	4	b	4	176.8	58.7	18.779	0	3	2	3.9	0.9	47	24	11	13.3	78	1.23	0.7	317	d	12.4	102	0.5
63.4059	1	2.26575	1	0.306849	1	1	0	1	25	3	b	2	172.1	81.5	27.5167	0	4	2	3.8	0.7	57	69	6.8	14.8	77	1.22	0.7	319	d	30.7	306	2.3
78.423	1	2.06575	1	0.493151	1	0	1	1	19	4	b	4	151.6	44.5	19.3625	1	NA	NA	3.5	0.6	42	46	5	13.7	100	0.97	0.7	319	d	101	137	35.5
52.6653	1	5.73425	1	3.19452	1	0	0	3	24	1	a	1	163	96	36.1323	1	4	1	4	2.1	49	31	6.1	14	92	1.03	1.1	321	d	4	652	0
69.0075	1	5.29315	1	0.421918	1	0	1	1	24	1	a	1	166.6	61.8	22.2658	0	4	2	3.7	1.1	84	84	12.4	13	100	1.01	0.9	323	d	5	12	0
71.989	1	7.40274	0	7.40274	0	1	0	1	15	1	a	1	166	74	26.8544	0	0	1	4.6	0.9	26	21	18.9	13.4	100	0.9	0.9	328	d	1.9	22	0	2
61.0103	1	3.4137	0	1.10959	1	0	1	1	28	1	a	1	165.8	59.9	21.79	0	3	1	3.8	0.6	108	151	7.5	12.5	71	1.2	1	329	d	13	35	0
69.9767	1	3.78356	1	1.43836	1	0	1	1	27	1	a	1	154	63.4	26.733	1	4	2	3.4	1	60	68	7.7	14.4	100	0.96	0.8	333	d	250	14	1
59.7782	0	7.70959	0	0.145205	1	0	1	3	29	1	a	1	155	70	29.1363	3	4	NA	3.3	2.6	208	149	6.9	14.3	65	1.37	0.5	334	d	7	27	0
57.8563	0	6.27397	1	0.619178	1	0	1	1	20	5	b	1	153	68.2	29.1341	2	4	2	3.3	1.1	80	75	6.9	14.7	60	1.38	0.5	344	d	19.8	24	0.5
69.2101	0	9.8	0	2.49315	1	0	0	1	22	1	a	1	148	58	26.4792	1	4	1	4.1	1.1	45	53	11.1	15.1	63	1.36	0.5	344	d	8	487	0
51.0664	1	8.75616	0	3.58082	1	0	0	3	46	1	a	1	163.8	83.6	31.1586	0	1	1	4.4	0.5	37	53	24	15.7	97.4	1.02	0.9	345	d	1.7	10	0
83.8385	0	5.46849	1	0.276712	1	0	1	1	23	1	a	1	145.3	39.2	18.5676	1	2	2	3.7	0.7	40	41	11.1	12	100	0.98	0.8	346	d	151.6	16	0.5
62.8994	1	4.58904	1	1.33973	1	0	1	1	17	1	a	1	165	67	24.6097	1	4	2	3.4	1.3	76	86	5	13.3	79	1.19	0.7	349	d	26	1038	0	1
59.0746	1	2.76164	0	1.17808	1	1	0	1	34	2	b	2	168.5	59.3	20.886	1	2	2	3.4	0.6	50	134	29.5	13.8	79	1.15	0.83	351	d	3.6	38	8.5
77.1828	0	1.71233	1	1.14795	1	0	1	1	16	1	a	1	142	45	22.317	2	4	1	2.8	1.4	136	124	7.9	10.9	72	1.2	0.6	355	d	351	10	1.9	1
59.5127	0	7.52329	0	4.04932	1	0	1	1	30	1	a	1	152.6	54	23.1891	0	NA	NA	4.5	0.8	124	107	5.8	13.9	94	1.02	0.5	357	d	69	54	0.5
45.9247	1	9.59452	0	4.7726	1	1	0	1	18	1	a	1	165.3	59.9	21.922	0	4	1	4.6	1.1	55	98	15.5	14.8	87	1.12	0.7	359	d	12.1	118	0.5	4
78.7871	0	7.6	1	0.750685	1	0	1	1	24	3	b	3	142.4	45.1	22.2411	0	3	1	3.8	0.6	146	157	9.5	11.7	90	1.06	0.4	362	d	30.4	17	0.5
65.0021	1	9.26575	0	4.10685	1	0	1	1	38	1	a	1	162.4	65.7	24.9111	0	3	3	3.6	0.5	83	103	11.6	15.9	76	1.16	0.8	366	d	221	12	0.5
67.5072	1	2.70411	1	0.531507	1	0	0	1	25	1	a	1	158	69	27.6398	1	4	2	4	0.8	47	47	6.7	13.2	98	1	0.8	366	d	18	32	1
77.9521	1	1.3726	1	0.347945	1	0	1	2	21	2	b	2	153.8	47.7	20.1653	2	4	2	3	0.8	86	75	9.5	12.4	59	1.35	0.6	367	d	116	19	0.5
71.1622	1	9.15342	0	4.8	1	0	1	1	24	1	a	1	164	57.2	21.2671	1	3	1	3.6	0.5	47	44	12.2	12.2	66	1.26	0.8	371	d	34.2	11	0.5
77.1006	1	3.80548	1	0.69863	1	0	1	1	16	1	a	1	156	43.1	17.7104	1	3	1	3.9	0.5	53	29	13.7	12.1	100	0.95	0.9	371	d	20	26	0.5	2
77.1691	1	3.04658	1	0.994521	1	0	1	3	21	1	a	1	154.6	48.9	20.4593	0	3	1	3.9	0.5	103	52	13.8	13.8	91	1.06	0.8	371	d	3.7	12	0
72.4682	0	3.9863	1	1.19452	1	0	1	1	19	2	b	2	144.6	60.8	29.0782	2	4	2	3.2	1.3	38	38	5.9	13.8	62	1.35	0.7	373	d	367.6	29	21.3
58.538	1	5.22466	1	2.49589	1	0	1	1	23	2	b	2	177	76.3	24.3544	0	4	2	3.8	1.4	64	45	9	13.2	100	1.03	0.9	376	d	38.8	71	0.5
62.4203	1	4.29315	1	0.263014	1	0	1	1	29	3	b	2	170	73	25.2595	0	2	1	3.7	0.7	85	111	10.8	14.8	100	0.86	0.9	381	d	38	22	1
79.77	0	6.05753	0	6.05753	0	0	1	1	16	1	a	1	154	64.8	27.3233	1	3	2	3	1.2	32	31	8.7	11.4	99	0.99	0.6	383	d	23	8	5.6	1
59.8138	1	7.03562	0	0.871233	1	1	0	1	26	3	b	0	167	76.9	27.5736	0	4	2	4	0.9	69	64	10.9	14.6	100	0.98	0.8	386	d	5.1	13	0
71.2772	1	4.59726	0	1.12329	1	0	1	1	25	2	b	2	160.7	58	22.4593	0	NA	NA	4.1	0.9	66	90	11	14.6	100	0.91	0.9	386	d	14	19	0
55.7399	1	3.66027	1	2.53151	1	0	1	1	19	1	a	0	168.8	70.4	24.7074	1	3	2	3.8	1.9	60	47	5.1	14.8	70	1.21	0.8	387	d	42.3	387	0.5	2
48.5585	1	1.58904	0	1.58904	0	0	1	1	22	2	b	0	177	79	25.2163	1	4	NA	4.2	1.1	237	489	10	16.5	67	1.31	0.5	390	d	52	27	0.5
68.282	1	6.13699	0	0.221918	1	0	1	1	28	3	b	3	164.8	64.5	23.749	1	NA	NA	2.9	1	45	48	6.9	13.1	100	0.96	0.9	390	d	496.2	25	12.9
40.2081	1	7.30685	0	7.30685	0	0	0	3	12	2	b	2	166.1	61.8	22.4001	0	4	1	3.7	1.1	113	80	6.5	13.2	93	1.03	0.8	392	d	7	33	0
63.9754	1	4.90137	1	2.02192	1	0	0	2	20	1	a	1	170.2	83.7	28.8939	3	4	1	3	2.6	50	41	5.5	14	61	1.39	0.7	392	d	11.3	19	0.5	2
69.0979	1	8.68493	0	1.8137	1	0	1	1	44	2	b	2	170	69	23.8754	0	4	2	4.2	0.6	98	160	15.6	14.2	88.4	1.07	0.8	394	d	22	26	0.5
82.2149	1	2.46575	1	1.47123	1	0	0	3	30	4	b	2	148	48	21.9138	1	NA	NA	3.4	0.5	33	37	26	12.6	94	1.07	0.7	396	d	3.8	21	0
65.3854	0	8.40274	0	1.99726	1	1	0	1	47	1	a	1	168.7	69.5	24.4205	1	1	1	3.8	0.6	49	33	17.9	13.3	70	1.15	0.51	400	d	7.4	14	0
64.9281	1	6.55616	0	0.739726	1	0	1	1	19	6	b	1	163	65	24.4646	0	3	2	3.8	0.5	104	110	7.7	13.9	97	1.02	0.7	409	d	5.1	16	0
76.0192	0	7.85205	0	7.85205	0	0	1	1	31	1	a	1	149.2	50.1	22.5061	0	4	1	4.3	1.2	71	68	12.2	15	91	1.13	0.8	412	d	2023.2	152	80.4
55.9233	0	4.25479	1	0.506849	1	0	1	1	20	1	a	1	164	51	18.9619	1	4	NA	3.6	2.1	166	163	6.7	13.8	78	1.15	0.5	433	d	172	18	0.5
69.9439	1	1.89863	1	0.356164	1	0	1	1	25	1	a	1	160	69.2	27.0312	4	4	NA	2.3	1.4	74	70	3.8	9.8	82	1.11	0.9	444	d	5.2	15	0.5
76.6434	0	8.3589	0	6.46301	1	0	1	1	17	1	a	1	146	48	22.5183	0	2	1	3.7	0.9	82	77	7	12.3	75	1.27	0.6	446	d	107	20	0.5	1
67.2909	0	3.08219	0	0.531507	1	0	1	1	22	2	b	2	154	80	33.7325	1	NA	NA	3.6	2.3	77	53	4.5	14.9	91	1.04	1	451	d	156.9	917	6.3
74.1492	1	1.64658	1	0.30137	1	0	0	1	22	2	b	2	160	72	28.125	1	3	1	3.2	0.9	43	33	6.2	13.2	88	1.06	0.61	459	d	7.9	24	10.8
78.757	1	2.33425	1	0.731507	1	0	1	1	19	3	b	2	160	43	16.7969	0	1	2	3.7	0.6	70	65	12.1	13.9	83	1.15	0.7	461	d	377.1	10	12.6
61.358	1	6.45753	0	3.38356	1	0	1	1	19	2	b	2	176	78	25.1808	0	4	1	4.6	1.1	64	77	11.7	11.9	100	0.94	0.9	466	d	9	17	0
58.5352	1	5.8	0	5.8	0	0	1	1	31	1	a	1	169.2	61.4	21.4471	0	1	1	4.1	0.8	28	96	19.5	12.5	100	0.97	0.64	474	d	1.8	386	0.5
69.3854	1	4.15342	1	1.09315	1	0	1	1	21	1	a	1	169	55.7	19.5021	1	NA	NA	3.3	1.6	86	83	4.6	13.3	100	0.94	0.6	476	d	42	13	0.5
72.4052	1	6.31507	1	4.10411	1	0	1	1	40	1	a	1	167.5	72.2	25.734	0	4	1	3.9	1.3	91	136	6.8	15	71	1.25	0.7	482	d	26.1	16	0.5
64.0164	1	2.84658	1	0.786301	1	0	0	3	18	1	a	1	157.2	61.5	24.8869	1	4	1	3.6	1.5	57	42	3	13.9	60	1.34	0.6	485	d	2.5	10	0	2
68.5695	1	8.91781	0	8.91781	0	1	0	1	32	1	a	1	157.6	56.3	22.6671	0	4	2	3.8	0.8	169	233	14.3	14.4	73	1.19	0.9	492	d	19	10	0.5
64.9802	0	6.06849	1	1.49589	1	0	1	1	12	1	a	1	159.4	54.1	21.2922	0	4	1	3.8	0.8	111	118	6.3	11.8	71	1.36	0.8	493	d	38	10	0.5	1
69.5524	1	8.43288	0	2.00548	1	0	1	1	22	2	b	1	160.4	52	20.2113	2	3	1	3.5	0.6	98	120	9.7	12.9	67	1.25	0.7	500	d	10.8	16	0.5
70.5626	1	9.33973	0	2.47123	1	0	0	1	25	2	b	2	171.5	66	22.4396	4	4	1	3.4	2.3	54	28	15.8	14.5	56	1.46	0.7	510	d	4.7	17	0
63.373	1	7.17808	0	0.369863	1	0	1	2	17	1	a	1	160.5	66.4	25.7761	0	1	2	4.1	0.7	189	317	8.9	16.6	100	0.98	0.7	512	d	26	21	0.5	0
63.9562	1	0.320548	0	0.320548	0	0	1	1	23	5	b	2	160.8	71.9	27.8072	1	4	1	4.2	1.4	44	57	10	14.8	58	1.43	0.8	513	d	2.4	12728	0
61.0048	1	6.48219	0	2.93425	1	0	1	2	23	1	a	1	171	59.6	20.3823	0	NA	NA	3.7	0.8	78	82	5.3	12.3	100	0.93	0.9	518	d	332	28	1
44.1889	1	3.23288	0	1.44384	0	0	1	1	12	3	b	3	180.3	78.7	24.2094	0	4	1	4.4	1.4	81	187	9.1	16.4	90	1.12	0.6	521	d	28	15	1
59.6112	1	2.01918	1	0.758904	1	0	1	1	25	4	b	3	166.3	67.3	24.335	4	4	NA	2.3	1.3	65	45	10	12.4	65	1.28	1	521	d	177.9	57	17.4
68.3559	1	5.87397	1	0.742466	1	0	1	3	23	3	b	1	164.8	71	26.1423	2	4	1	3.3	1.3	84	51	5.7	13.5	64	1.27	0.7	549	d	15.7	149	0
70.4832	1	1.73425	1	0.882192	1	0	1	3	23	4	b	4	156	64.5	26.5039	1	NA	NA	3	1	136	150	7.4	13.5	100	0.95	0.74	553	d	14	40	0.5
75.1786	1	2.49863	0	0.484932	1	0	1	1	18	1	a	1	161	60	23.1473	1	4	2	3.5	1.4	62	44	13.6	13.7	100	0.96	0.9	560	d	6	73	0	2
47.8823	1	1.11233	0	0.128767	1	0	0	3	52	3	b	3	170	65	22.4913	1	4	1	3.5	1.5	56	33	13.7	11.8	100	0.98	0.6	562	d	8	28	0
66.3792	0	3.41644	1	2.55342	1	0	1	1	34	2	b	2	156.2	51.5	21.1079	3	4	1	3	2.1	226	155	9.6	12.6	99	1	0.4	568	d	227.3	19	14.7
54.2834	1	7.80822	0	0.378082	1	1	0	1	33	2	b	2	163.8	46.5	17.3311	2	4	1	3.3	2.4	53	43	6.5	14.3	98	1	0.6	579	d	46.7	21	0.5
82.9596	1	3.68219	1	0.652055	1	0	0	2	31	3	b	3	163	67	25.2174	1	2	2	3.2	0.7	81	89	16	12.8	95	1.09	0.8	579	d	8	17	0
72.8624	1	1.92603	0	0.528767	1	0	1	1	30	2	b	2	156	60	24.6548	3	4	2	2.6	0.4	137	111	8.9	10.4	69	1.28	0.8	594	d	18.2	36	0.5
83.436	1	6.54521	0	1.19178	1	0	0	3	27	1	a	1	149	40	18.0172	0	4	1	4.2	0.7	89	56	16.6	11.8	100	0.95	0.8	596	d	12	990	0
67.7755	0	4.70685	1	1.09589	1	0	1	1	16	1	a	1	157.2	52	21.0425	1	4	1	3.2	0.9	74	54	8	12.8	74	1.18	0.6	599	d	17.1	14	0.5	1
53.9466	1	6.44384	0	3.11781	1	0	1	1	13	1	a	1	171.4	89.8	30.5671	2	NA	NA	3.6	2.8	92	84	12.4	14.7	100	0.9	0.8	612	d	39	16	5
74.371	0	1.54795	1	1.54795	0	0	1	1	27	1	a	1	139	65	33.6422	1	4	2	3.2	0.8	155	110	10.7	15.8	100	0.91	0.7	636	d	76	50	1.2
69.4018	1	4.45479	1	1.92603	1	0	1	1	22	1	a	1	164	59	21.9363	1	4	2	3.1	0.9	64	78	7.8	11.4	100	0.99	0.86	650	d	673.2	121	2.2
64.7173	1	2.00548	1	0.575342	1	0	1	1	24	1	a	1	170.2	61.4	21.1958	2	3	3	3.2	1.1	59	50	6.4	11.9	67	1.25	1.1	651	d	176	11	10.4
83.7235	1	1.18356	1	0.438356	1	0	1	1	50	1	a	0	162.4	54.4	20.6266	1	4		2.9	0.8	71	56	12.5	12.8	97	1.07	0.7	658	d	16.7	2085	9.7
67.5702	1	1.65205	1	0.758904	1	0	0	3	31	4	b	4	160.1	70.2	27.3876	1	4	2	3.4	1.3	35	92	7.5	15.4	100	0.96	0.6	686	d	25.6	29	0.5
73.0185	1	5.31233	1	0.819178	1	0	0	2	19	1	a	1	157	62	25.1532	1	3	2	3.7	0.7	35	31	12.3	14.4	45	1.64	0.73	711	d	14.7	NA	29.2	1
65.3854	1	8.47945	0	7.05205	1	0	0	3	27	1	a	1	173	65	21.7181	0	3	2	4.2	1.8	39	42	12.7	14	80.4	1.12	0.8	713	d	9	779	0
56.7392	1	1.36438	1	0.920548	1	0	1	3	18	3	b	3	164.6	76.5	28.2359	2	4	NA	3	1.3	155	231	3.5	15.1	67	1.25	0.8	755	d	74	18	2.6
48.3751	1	5.67671	1	1.83562	1	0	1	3	22	3	b	2	165.1	80.6	29.5693	2	3	1	3.5	1.1	94	92	9.4	15.1	61	1.39	0.7	772	d	93	13	0.5
72.3559	0	4.16712	1	4.16712	0	0	1	1	22	1	a	1	151	68.7	30.1303	1	NA	NA	3.8	0.9	75	78	6.2	10.6	100	0.97	1.5	823	d	7	11	0
72.5777	1	6.4137	0	1.26575	1	0	1	1	22	2	b	2	157	55.9	22.6784	1	4	2	4.2	0.7	79	92	5.9	10.5	90	1.04	1.1	848	d	80	16	0
61.2266	1	3.94247	1	0.515068	1	0	1	3	19	3	b	3	162.7	72.5	27.3882	1	3	2	3.4	1	179	103	12.1	11.5	100	0.95	0.8	879	d	13	76	0
55.2745	1	8.0411	0	1.26301	1	0	1	2	35	2	b	2	155.5	76.9	31.8028	0	2	2	3.8	0.8	160	165	7.4	14.6	97	1.08	0.6	931	d	91.1	19	0.5
68.3723	1	5.71507	0	5.71507	0	0	0	3	63	1	a	1	181	97	29.6084	0	4		4.2	1.1	39	40	6.2	13.9	90	1.05	0.86	963	d	8.1	42	7.2
54.0698	1	4.53973	1	1.42192	1	0	1	1	21	1	a	1	171.5	71.7	24.3776	1	4		2.9	1.5	305	189	5.8	14.3	71	1.27	0.8	977	d	91.9	21	64.4
76.1561	1	2.64384	1	1.12877	1	0	1	1	32	1	a	1	155	61.8	25.7232	0	1	1	3.9	0.7	80	97	14.9	17.1	74	1.18	0.6	1031	d	149.6	547	12
73.7248	0	2.46027	1	0.328767	1	0	0	1	45	1	a	1	153.1	60.1	25.6404	2	4	1	2.6	1.4	87	34	14.6	12.5	82	1.12	0.45	1049	d	10	21	7.8
73.6427	1	6.83288	0	1.19452	1	0	1	1	24	1	a	1	174.5	60.9	19.9998	1	4	1	3.3	0.8	57	26	5.2	10.6	99	1.07	0.9	1099	d	44	36	0.5
69.7714	1	9.09863	0	7.38904	1	0	1	1	16	1	a	1	164	64	23.7954	0	3	NA	3.8	1.3	85	84	9.9	14.8	85	1.21	0.7	1137	d	18.7	180	0.5
65.5168	1	2.93973	0	0.821918	1	0	1	1	30	2	b	2	165.5	63.5	23.1834	1	3	2	3.4	0.6	37	29	8.7	10.1	100	0.96	0.6	1212	d	8	52	0
79.2471	1	1.60274	1	1.15342	1	0	1	2	29	2	b	2	158	54.2	21.7113	1	4	2	3.7	1	27	22	10.9	12	100	0.97	1.32	1236	d	44.5	170	5.7
83.2936	0	5.46027	0	0.421918	1	0	1	1	34	1	a	1	144.6	42.5	20.326	1	4		3	1.9	210	85	8.7	12.5	100	0.93	1	1283	d	1607	45	13
58.0726	0	2.15616	1	1.23288	1	0	1	1	13	1	a	1	157	60	24.3418	2	4	NA	3.2	1.1	153	118	12.6	11.1	67	1.24	0.5	1417	d	27.2	10	0.5
73.9384	1	2.7726	1	0.8	1	0	0	2	25	1	a	1	166.5	74.2	26.7655	2	4	1	3.4	1.1	70	70	7.7	13.7	86	1.08	0.87	1451	d	19.6	16	6.8
62.7926	1	5.58356	0	4.87671	1	0	1	1	34	1	a	1	166.2	80	28.962	0	4	2	3.6	0.9	154	213	10.5	15.1	99	1	0.67	1795	d	58.5	12	8.5
73.4346	1	3.69041	1	3.69041	0	0	0	1	27	2	b	2	164	62.1	23.0889	1	4		3.5	1	94	115	7.1	15.4	94	1.03	0.64	1915	d	6.9	33	0.5
68.2355	1	8.97534	0	2.70411	1	0	1	3	19	2	b	2	164	57	21.1927	0	4	2	3.8	0.9	78	138	11.4	14.3	76	1.16	0.6	1928	d	15	22	0
